# Supplementary material for: Similarities and differences between dog–human and human–human relationships
Source: Sci Rep. 2025 Apr 22;15:11871. doi: 10.1038/s41598-025-95515-8 (PMC12012045; doi:10.1038/s41598-025-95515-8)
Supplement: Supplementary file 1 — Supplementary Material 1 [file 41598_2025_95515_MOESM1_ESM.xlsx]

## Sheet: Munka1
Supplementary dataset
Title: The role of the dog in human social networks: Comparing the relationship with a dog to human relationships
Authors: Borbála Turcsán, Dorottya Júlia Ujfalussy, Andrea Kerepesi, Ádám Miklósi, Enikő Kubinyi

## Sheet: raw data
								Companionship1					Companionship2					Companionship3					Instrumental aid1					Instrumental aid2					Instrumental aid3					Intimacy1					Intimacy2					Intimacy3
OwnerID	Sample	Clostest kin	Owner_sex	Owner age (years)	Dog age (years)	Dog_age_group	Has_child	Closest kin	Child	Romantic partner	Best friend	Dog	Closest kin	Child	Romantic partner	Best friend	Dog	Closest kin	Child	Romantic partner	Best friend	Dog	Closest kin	Child	Romantic partner	Best friend	Dog	Closest kin	Child	Romantic partner	Best friend	Dog	Closest kin	Child	Romantic partner	Best friend	Dog	Closest kin	Child	Romantic partner	Best friend	Dog	Closest kin	Child	Romantic partner	Best friend	Dog	Closest kin	Child
1	2011-13	father	woman	28	4	adult	unknown	2		3	2	3	2		3	2	3	4		4	4	4	2		2	2	3	4		4	4	4	4		4	3	4	2		4	3	4	2		4	3	4	2
2	2011-13	sibling	woman	25	11	adult	unknown	4		4	3	4	2		3	2	5	4		4	4	4	2		3	3	3	3		3	3	4	3		2	3	4	4		4	4	4	3		4	4	4	3
3	2011-13	mother	woman	29.4333	6.03611	adult	unknown	3			3	4	1			3	4	4			5	5	3			3	3	4			4	4	4			3	4	3			3	3	5			4	4	4
4	2011-13	sibling	woman	26.6	1.90833	adult	unknown	1		4	4	4	1		2	2	2	2		4	4	4	2		3	3	4	2		4	4	1	3		4	4	1	2		4	4	2	2		4	4	3	2
5	2011-13	sibling	man	22.8389	2	adult	unknown	2		3	4	5	4		4	5	5	5		5	5	5	3		2	3	1	5		5	5	5	4		4	5	5	3		2	5	3	3		3	4	5	3
6	2011-13	mother	woman	24.925	2.63611	adult	unknown	3		2	2	5	1		3	3	5	5		5	5	5	3		1	2	4	5		3	3	4	5		3	4	4	4		3	3	4	4		4	4	5	5
7	2011-13	mother	woman	30.0833	4	adult	unknown	2		3	2	4	1		2	2	5	3		3	3	4	2		3	2	4	4		4	3	4	4		4	3	4	3		4	2	4	4		4	3	4	3
8	2011-13	sibling	woman	34.6306	3.175	adult	unknown	2		3	2	4	2		3	2	3	4		4	4	4	3		2	3	4	4		4	4	4	4		3	4	4	4		3	4	3	4		4	4	4	4
9	2011-13	mother	woman	19	5	adult	unknown	5			5	5	3			4	5	5			5	5	2			2	2	5			5	5	5			5	4	5			5	5	5			5	5	5
10	2011-13	mother	woman	26.3111	1.38333	adult	unknown	2		4	4	4	2		3	2	5	4		4	4	4	4		3	3	4	4		4	4	4	4		4	4	4	4		4	4	4	4		4	4	4	4
11	2011-13	mother	woman	37.5722	0.436111	puppy	unknown	3		4	4	3	2		4	4	2	3		4	5	3	3		3	3	3	4		5	5	1	4		5	5	1	3		5	5	1	3		4	4	1	3
12	2011-13	none / unspecified	woman	33	2.73333	adult	unknown				4	5				3	5				5	5				3	3				5	5				5	2				5	2				4	2
13	2011-13	mother	woman	32.2611	11	adult	unknown	2		5	2	2	2		2	2	3	2		4	4		2		2	2	2	2		5	3	1	1		3	2	1	3		4	4	1	2		3	4	1	2
14	2011-13	sibling	woman	30.4278	1.63611	adult	unknown	2			2	5	2			2	4	4			3	5	2			2	3	3			3	4	4			3	4	3			3	1	3			3	4	2
15	2011-13	father	woman	25	7	adult	unknown	3			4	4	2			4	5	3			5	5	3			4	4	3			4	4	2			3	3	2			5	4	2			5	4	2
16	2011-13	mother	woman	59	6.69167	adult	unknown	3			3	5	1			1	5	3			4	4	1			1	2	1			3	1	1			3	3	1			2	1	1			3	3	2
17	2011-13	sibling	woman	23	8.11111	adult	unknown	2			4	2	2			4	4	3			4	4	2			3	2	4			4	3	3			3	2	3			4	2	4			4	2	3
18	2011-13	mother	woman	36	4.9	adult	unknown	4		4	2	5	1		2	2	3	2		2	2	5	2		2	4	4	3		3	3	4	4		4	4	4	2		2	3	1	2		2	3	5	1
19	2011-13	father	woman	26	3.29722	adult	unknown	2		4	3	4	1		2	3	4	4		4	4	4	3		1	2	4	3		4	3	1	3		4	4	1	3		4	4	1	3		4	4	2	2
20	2011-13	mother	woman	17.0056	2.25278	adult	unknown	2		4	4	4	1		4	2	5	2		4	4	4	2		4	2	3	2		3	2	2	4		4	2	2	1		4	4	1	1		4	3	1	1
21	2011-13	father	woman	42.4139	6	adult	unknown	1		2	3	4	1		2	2	5	2		3	4	4	1		1	1	4	1		3	3	4	1		3	4	4	1		3	3	2	1		3	3	4	1
22	2011-13	mother	woman	34.0583	4	adult	unknown	2			3	4	1			4	3	2			4	4	1			2	3	3			4	2	3			3	1	1			3	2	2			4	2	1
23	2011-13	father	woman	20.6444	2.24722	adult	unknown	3		4	2	3	2		3	3	4	3		4	4	4	2		2	2	3	4		4	4	4	4		4	4	4	2		4	3	4	2		4	3	4	2
24	2011-13	mother	woman	25.5861	1.28333	adult	unknown	5			5	5	2			3	3	3			5	5	2			2	3	4			4	5	3			3	2	2			5	3	1			5	3	2
25	2011-13	mother	woman	49.925	9	adult	unknown	3		4	2	5	2		2	2	3	3		4	5	4	3		3	2	4	2		2	3	2	3		2	3	2	2		3	4	5	3		3	4	5	2
26	2011-13	father	woman	42.5611	9	adult	unknown	2		4	3	2	2		3	3	2	3		4	4	5	2		3	3	2	3		5	4	4	3		5	5	5	2		3	3	3	3		4	5	4	3
27	2011-13	mother	woman	19.2667	8.52222	adult	unknown	3		4	4	4	2		3	4	4	2		5	5	5	2		3	3	2	3		3	4	2	3		3	3	2	3		4	5	1	2		2	4	2	2
28	2011-13	father	woman	47.3306	1.63056	adult	unknown	2		3	2	5	1		2	1	4	5		5	5	4	2		2	2	4	2		3	2	1	2		3	2	1	1		2	2	1	2		3	3	1	2
29	2011-13	father	woman	31	0.819444	puppy	unknown	2		4	2	4	2		2	2	5	4		4	4	4	3		3	2	3	3		3	3	2	2		4	2	1	4		4	4	4	4		4	4	4	4
30	2011-13	father	woman	40	3	adult	unknown	2		5	3	4	2		4	3	4	3		5	4	4	2		3	2	3	2		3	2	1	2		3	2	1	2		4	3	2	1		2	4	2	1
31	2011-13	sibling	woman	18.525	3.5	adult	unknown	4		4	4	5	2		2	1	5	2		2	3	5	2		2	2	3	3		3	3	3	3		3	3	3	2		3	3	1	2		3	5	1	2
32	2011-13	father	woman	24	4	adult	unknown	2		5	3	5	1		4	3	5	2		4	5	5	2		3	3	4	2		3	4	4	2		2	3		3		4	5	5	1		4	4	4	2
33	2011-13	mother	woman	26.1167	2.90556	adult	unknown	4			4	3	4			5	5	4			4	5	3			2	4	4			4	3	5			4	3	4			4	3	4			4	4	5
34	2011-13	mother	woman	54.4694	5.4	adult	unknown	2			3	5	1			2	5	1			2	4						2			4	4	2			4	4	1			5	5	1			4	4	1
35	2011-13	sibling	woman	24.8694	3.68611	adult	unknown	3		4	4	4	2		4	4	3	3		4	4	4	3		3	3	2	2		4	3	2	2		4	3	2	2		3	4	4	2		3	3	3	2
36	2011-13	mother	woman	21.7056	1	puppy	unknown	3		4	3	4	1		3	3	5	2		4	4	4	2		2	2	3	2		4	4	2	2		4	4	2	2		4	4	3	2		4	4	2	2
37	2011-13	sibling	woman	30.4306	7.81667	adult	unknown	3		4	4	4	2		3	3	3	4		4	4	4	2		2	2	3	3		3	3	2	4		3	3	3	3		3	3	1	3		3	3	1	3
38	2011-13	mother	woman	19.3	3	adult	unknown	4		3	3	4	3		3	3	3	5		4	5	4	4		2	3	2	3		3	3	3	5		5	5	3	3		3	3	1	3		3	5	2	4
39	2011-13	sibling	woman	34.1167	1	puppy	unknown	2		3	2	3	1		3	2	4	2		3	3	4	1		1	1	3	1		2	2	1	1		2	3	1	2		2	3	1	2		2	3	1	1
40	2011-13	mother	woman	52.3472	2.09722	adult	unknown	2			3	5	2			2	5	2			3	5	2			2	4	3			3	4	3			3	3	2			2	1	2			3	1	2
41	2011-13	mother	man	14.9278	0.483333	puppy	unknown	3			2	4	1			2	4	4			2	4	2			1	2	4			1	4	4			2	4	3			1	4	3			1	4	3
42	2011-13	mother	woman	47	4	adult	unknown	2		5	2	5	1			1	5	2		3	2	5	2		2	1	4	3		3	2	3	3		2	1	2	2		3	1	1	1		3	2	3	2
43	2011-13	none / unspecified	woman	28.9056	6	adult	unknown			5	3	5			3	2	3			4	4	4			2	2	3			3	3	2			3	3	2			4	3	3			4	3	3
44	2011-13	father	man	43.9056	1.73056	adult	unknown	3		5	4	5	3		4	4	4	5		5	5	5	2		2	2	3	3		3	3	3	2		2	2	2	2		4	3	4	2		3	2	2	2
45	2011-13	mother	woman	47.0611	0.377778	puppy	unknown	3		4		2	2		2		4	3		4		5	3		2		3	2		3		2	2		3		2	1		1		2	1		1		2	1
46	2011-13	mother	woman	29	5	adult	unknown	3		3	4	4	1		1	2	5	2		3	4	4	2		1	2	4	2		2	3	4	3		2	4	4	2		2	4	4	1		2	4	4	1
47	2011-13	mother	woman	31.075	5	adult	unknown	5			5	5	2			3	4	4			3	5	3			2	3	5			5	4	5			4	1	2			4	4	2			4	4	2
48	2011-13	mother	woman	36	2	adult	unknown	2		3	2	4	1		2	1	4	3		4	3	4	2		2	2	3	2		4	2	3	2		2	1	2	2		3	2	3	2		4	2	4	1
49	2011-13	mother	woman	51.9389	4.83333	adult	unknown	3		5	3	5	2		3	2	5	3		4	3	4	2		3	3	4	3		5	4	2	3		4	3		3		4	3	3	2		5	3	5	2
50	2011-13	mother	woman	24	7	adult	unknown	1			2	4	1			2	3	2			4	4	1			2	2	3			3	1	3			4	1	3			4	1	4			4	1	4
51	2011-13	sibling	woman	38.3333	0.816667	puppy	unknown	2		4	3	4	3		4	2	5	4		4	4	4	3		3	3	4	2		4	2	2	3		4	3	2	3		4	4	4	4		4	3	4	4
52	2011-13	sibling	woman	36.2833	4.21111	adult	unknown	4		4	4	4	2		2	2	5	4		4	4	4	3		3	3	4	4		4	4	4	4		4	4	4	4		4	4	4	4		4	4	4	4
53	2011-13	mother	woman	32	6.96667	adult	unknown	4		4	2	4	4		5	3	5	4		4	4	4	3		3	2	3	4		4	4	4	4		4	4	4	4		4	3	4	4		4	3	4	4
54	2011-13	father	woman	25	3	adult	unknown	2			3	4	1			3	5	2			4	4	2			2	2	2			4	4	2			3	3	1			3	3	1			4	4	1
55	2011-13	father	woman	21.5278	2.02778	adult	unknown	3			3	5	2			3	4	3			4	5	2			2	4	3			2	2	3			3	2	3			3	3	2			3	3	2
56	2011-13	sibling	woman	34.9111	3.075	adult	unknown	2		3	2	4	3		2	2	5	4		3	3	4	3		2	3	4	4		3	3	4	4		3	2	2	3		3	3	4	4		3	3	4	4
57	2011-13	mother	woman	34.7333	4.09444	adult	unknown	4		2	3	5	2		2	3	4	5		4	5	5	1		2	2	3	2		4	3	1	3		3	2	2	3		3	4	1	2		2	2	5	2
58	2011-13	father	woman	22.125	4	adult	unknown	3		5	5	5	2		4	4	5	3		4	4	5	3		4	3	4	3		4	3	4	2		3	2	4	3		4	4	4	2		4	3	4	2
59	2011-13	mother	woman	28	3.68611	adult	unknown	3		4	2	4	2		2	2	3	4		4	4	4	2		3	2	2	4		4	2	2	4		4	2	2	4		4	2	2	3		4	2	2	2
60	2011-13	mother	woman	33.5722	11.1306	adult	unknown	4			2	4	3			2	3	4			4	4	2			3	3	4			4	4	4			4	4	2			4	4	3			4	4	1
61	2011-13	sibling	man	36	10.9972	adult	unknown	3		3	2	3	2		2	2	4	4		4	4		2		2	2	2	3		3	3	3	3		3	3	3	1		1	1	2	1		1	1	2	2
62	2011-13	mother	woman	23	10	adult	unknown	4		5	3	5	2		3	2	5	5		5	5	5	3		3	2	4	4		5	4	4	4		5	4	3	4		5	4	3	3		5	4	3	2
63	2011-13	sibling	woman	31.3611	8	adult	unknown	3		4	2	4	2		3	1	5	5		5	5	5	3		2	1	3	3		4	5	4	3		4	5	5	5		5	5	4	5		5	5	4	5
64	2011-13	father	man	36.7861	1	puppy	unknown	1		5	2	3	1		2	1	3	1		5	2	5	1		2	2	4	1		2	4	1	1		4	4	1	1		2	2	1	1		3	2	2	1
65	2011-13	mother	woman	35.8417	1.76389	adult	unknown	2			3	5	2			2	5	4			4	5	2			2	4	2			4	3	3			2	4	3			4	4	4			4	5	4
66	2011-13	sibling	man	28.1417	12	adult	unknown	3			2	2	3			3	3	3			3	3	2			2	2	3			3	2	3			2	1	2			1	1	2			3	1	2
67	2011-13	sibling	woman	37	4.82222	adult	unknown	2		4	3	4	2		3	2	5	3		4	4	4	2		4	4	4	2		4	3	4	3		4	3	3	2		4	4	4	2		4	4	3	2
68	2011-13	father	woman	18	6	adult	unknown	2		3	3	4	1		3	2	5	2		3	3	3	2		2		3	2		1	3	4	2		2	2	2	2		3	3	4	1		2	3	5	2
69	2011-13	mother	man	32	2.40278	adult	unknown	2		5	4	5	1		3	4	5	2		3	4	5	2		5	3	5	2		2	4	3	3		2	4	1	2		3	5	3	2		3	5	4	1
70	2011-13	mother	woman	32.6194	2.24444	adult	unknown	2		4	2	5	1		2	2	5	2		3	3	5	3		4	4	5	3		4	3	4	3		5	3	4	2		5	5	2	2		5	4	2	2
71	2011-13	sibling	woman	46.6167	4.04167	adult	unknown	3		3	2	3	2		2	2	4	3		3	3	4	2		2	2	3	2		2	3	3	3		2	3	2	5		3	4	2	3		2	3	2	3
72	2011-13	sibling	woman	35	4	adult	unknown	2		4	2	2	3		5	2	4	4		4	4	4	2		2	1	2	4		4	4	4	3		4	3	4	3		4	3	3	4		4	4	4	4
73	2011-13	sibling	woman	24.7528	6.06944	adult	unknown	2		4	3	3	1		2	2	2	3		4	4	3	2		2	2	2	2		3	2	1	2		2	2	1	2		3	3	1	3		4	3	1	2
74	2011-13	mother	woman	19	4.40278	adult	unknown	3		4	3	4	2		3	3	4	4		5	5	5	2		2	2	3	3		4	4	4	3		3	3	3	3		4	4	3	2		3	4	3	2
75	2011-13	father	woman	26.05	4	adult	unknown	3		3	3	5			5	5	5	5		5	5	5	5		4	2				5	5	5			4		5	1		3	3	3	1		5	5	5
76	2011-13	mother	woman	40.6444	3	adult	unknown	2		4	2	4	1		2	1	5	2		3	2	4	1		1	1	3	1		4	1	2	2		3	2	1	2		3	1	1	2		4	1	1	2
77	2011-13	sibling	man	33.625	2.13611	adult	unknown	3		3	3	5	2		2	1	5	3		3	3	5	2		3	2	4	3		3	3	5	3		3	3	4	2		2	3	2	2		2	3	4	2
78	2011-13	mother	man	57.3944	7.52778	adult	unknown	2		4	4	4	1		3	3	4	5		5	5	5	1		2	2	3	1			3	1	1		3	3	1	2		2	2	3	1		1	2	3	1
79	2011-13	mother	man	24	5	adult	unknown	3		4	3	3	2		3	4	2	3		4	4	4	3		1	1	1	4		4	3	2	4		3	3	2	3		4	3	2	3		4	3	3	2
80	2011-13	mother	woman	17	4.94167	adult	unknown	2			4	4	2			4	4	4			4	4	2			2	3	4			4	3	4			4	3	4			4	3	4			4	3	3
81	2011-13	mother	man	43	2.23611	adult	unknown	3		5	2	5	2		5	2	5	4		5	3	5	3		3	2	5	3		5	2	4	4		5	2	5	2		4	2	4	2		5	1	4	2
82	2011-13	father	woman	32	0.95	puppy	unknown	2		5	5	5	2		5	5	5	2		5	5	5	1		2	2	3	2		4	4	3	3		5	5	5	3		3	3	2	3		5	4	3	3
83	2011-13	mother	woman	33.9806	10	adult	unknown	2		2	2	3	2		2	2	3	4		4	4	4	2		3	2	3	2		3	2	2	4		4	4	3	2		3	2	1	2		3	2	1	2
84	2011-13	sibling	woman	21.0917	1.325	adult	unknown	3		3	2	4	4		4	2	5	4		4	4	4	4		4	3	4	4		4	4	4	4		4	2	4	3		4	4	4	4		4	3	4	4
85	2011-13	sibling	woman	28.2861	2.01944	adult	unknown	4		4	4	4	5		5	5	5	5		4	4	5	3		3	3	3	3		3	3	5	4		3	4		5		4	5	4	5		4	5	4	5
86	2011-13	father	woman	24.7194	7.03056	adult	unknown	2			3	3	2			4	4	3			4	4	2			2	4	4			4	3	4			4	2	2			4	4	2			4	4	2
87	2011-13	mother	woman	24	1.225	adult	unknown	3		5	3	3	3		5	4	5	5		5	5	5	2		4	2	4	4		4	4	4	4		4	4	4	4		5	4	2	4		5	4	4	5
88	2011-13	sibling	woman	26.3556	0.741667	puppy	unknown	4		4	2	4	4		4	2	5	4		4	4	4	4		4	2	4	4		4	2	2	4		4	3	3	3		3	2	3	4		4	3	4	4
89	2011-13	sibling	woman	29.1972	2.23611	adult	unknown	2		5	3	4	2		3	3	4	4		5	5	4	2		3	3	3	3		4	4	2	2		4	3	1	3		4	4	1	3		4	4	1	1
90	2011-13	sibling	woman	33.2639	3	adult	unknown	1		5	1	5	1		4	2	5	1		5	2	5	1		5	1	5	2		5	2	5	1		5	2	5	1		5	5	5	1		5	2	5	1
91	2011-13	sibling	woman	22.9528	1.15278	adult	unknown	3		4	2	4	2		3	2	5	4		4	3	4	2		2	2	4	3		4	3	4	2		4	2	3	3		4	3	4	3		4	4	4	3
92	2011-13	mother	woman	31.6389	3.10278	adult	unknown	2		4	3	4	1		4	2	5	3		4	4	4	3		3	3	4	4		4	3	2	4		4	3	3	4		4	4	3	3		4	4	3	3
93	2011-13	mother	woman	28.7722	5.02778	adult	unknown	3		4	2	4	3		4	2	4	3		4	3	4	3		4	3	4	3		3	3	3	4		4	3	3	3		3	4	2	2		2	3	3	3
94	2011-13	mother	woman	30.0222	5.23611	adult	unknown	3		2	2	4	3		2	2	3	4		4	4	4	2		4	2	4	3		2	3	3	4		3	3	3	4		3	3	2	4		2	3	1	2
95	2011-13	mother	woman	28	0.3	puppy	unknown	2		5	3	3	2		3	2	3	5		5	5	5	1		2	1	4	4		4	3	2	3		4	4	2	3		3	3	1	4		4	4	1	4
96	2011-13	mother	woman	26.1972	1.42778	adult	unknown	3		4	4	4	1		2	2	4	4		4	4	4	2		3	3	3	2		4	4	2	3		3	4	4	3		3	3	2	4		4	4	2	3
97	2011-13	mother	woman	32	6.25833	adult	unknown	3		5	4	3	2		3	3	2	2		4	4	3	2		2	3	2	3		3	3	2	3		3	3	2	2		3	4	2	2		3	3	2	2
98	2011-13	mother	woman	15.6083	2.58611	adult	unknown	3			2	4	3			2	5	4			3	4	3			2	2	4			1	3	3			2	2	2			2	3	3			2	4	4
99	2011-13	mother	woman	27.975	5	adult	unknown	2		4	2	4	2		4	3	4	4		4	4	4	4		3	3	2	4		4	3	2	4		3	3	1	4		4	4	2	4		4	4	2	4
100	2011-13	mother	woman	25	7	adult	unknown	4		4	3	4	3		3	3	4	4		4	4	4	2		2	3	3	4		3	3	3	4		4	4	4	3		3	3	1	3		3	3	3	3
101	2011-13	mother	woman	38	5	adult	unknown	2		2	3	3	1		2	3	3	2		4	4	4	2		2	2	4	3		1	4	2	2		1	4	1	2		2	3	1	3		3	4	2	2
102	2011-13	father	woman	21.1361	8.81944	adult	unknown	5			4	5	4			3	5	5			4	5	4			3	4	5			4	4	5			4	5	5			4	4	5			4	4	4
103	2011-13	mother	woman	25.7222	2.15278	adult	unknown	3			3	5	2			2	3	3				4	2			3	3	3			3	2	3			4	2	4			5	2	3			4	2	3
104	2011-13	mother	woman	22.1444	0.519444	puppy	unknown	3		2	2	3	2		2	2	3	3		3	4	4	3		4	2	4	2		2	4	3	4		3	2	2	2		2	3	2	2		2	3	2	2
105	2011-13	mother	woman	19.1	8.00278	adult	unknown	2			3	5	1			2	4	2			3	5	2			2	5	2			2	5	2			3	4	2			4	1	2			4	2	1
106	2011-13	mother	woman	21.325	3.96111	adult	unknown	3		4	4	4	2		3	3	5	3		4	4	4	2		3	3	4	4		4	3	3	4		4	3	4	4		3	4	3	3		3	4	4	2
107	2011-13	sibling	woman	25.8111	1.96111	adult	unknown	2		5	3	5	1		3	2	4	4		4	4	4	1		1	1	1	3		5	4	2	4		4	4	1	2		4	4	1	2		5	4	1	2
108	2011-13	mother	woman	36	6	adult	unknown	3		4	2	4	3		5	3	4	4		4	4	4	3		2	2	2	4		4	2	4	4		4	2	4	4		4	4	3	4		4	4	4	4
109	2011-13	mother	woman	42	0.636111	puppy	unknown	2		4	2	4	1		2	2	5	4		4	4	4	2		2	2	3	3		3	4	2	4		3	3	1	2		1	2	2	2		1	3	2	2
110	2011-13	father	woman	35	2.81111	adult	unknown	2			3	3	1			1	2	2			3	4	1			2	4	2			2	2	2			2	2	2			4	2	2			3	3	2
111	2011-13	mother	woman	30.7444	2.95	adult	unknown	2		4	3	3	1		2	2	4	3		4	4	4	4		4	3	3	4		4	3	2	4		4	3	4	3		3	3	3	3		4	4	4	4
112	2011-13	mother	woman	21.3278			unknown	2		4	2	4	1		2	1	5	3		3	3	5	3		4	2	3	3		4	2	3	5		4	2	2	2		3	2	3	1		3	2	4	1
113	2011-13	mother	woman	27	3.13333	adult	unknown	4		4	2	4	3		4	3	5	4		4	4	4	4		2	3	4	3		4	4	4	4		4	4	4	2		4	3	4	2		4	4	4	3
114	2011-13	mother	woman	32.1833	2.19444	adult	unknown	2		4	3	3	2		3	2	3	3		4	4	4	2		3	3	3	3		4	3	2	3		3	3	1	3		4	4	2	3		4	3	1	2
115	2011-13	mother	woman	25.2944	3	adult	unknown	4		4	4	4	5		5	5	5	4		4	4	4	3		1	1	3	3		4	4	4	4		3	4	3	4		4	4	4	4		4	4	4	4
116	2011-13	mother	woman	15.5389	0.988889	puppy	unknown	4			4	4	2			2	4	4			3	4	3			2	2	4			2	3	4			3	2	4			3	4	3			2	2	3
117	2011-13	father	woman	37	6	adult	unknown	1			2	2	1			3	3	2			5	5						4			4	2	2			2	1	3			3	2	1			3	3	2
118	2011-13	father	woman	28.975	0.888889	puppy	unknown	3		4	3	4	1		3	2	5	4		4	4	4	1		2	3	3	3		4	4	4	2		4	3	4	1		4	3	4	1		4	4	4	1
119	2011-13	sibling	woman	54	9	adult	unknown	2		5	2	5	2		2	2	5	2		4	4	5	2		2	2	4	2		4	3	5	2		5	2	5	2		4	2	3	2		4	3	3	2
120	2011-13	sibling	woman	31.0333	7	adult	unknown	2		4	2	4	1		1	1	3	4		4	4	4	4		4	2	4	2		1	2	1	1		4	1	1	2		4	2	4	2		2	2	4	2
121	2011-13	sibling	man	36.3639	3.08056	adult	unknown	2		4	3	4	2		3	3	5	4		4	4	4	3		3	3	2	3		3	3	4	4		3	3	4	4		4	3	1	4		4	4	4	4
122	2011-13	mother	woman	33.1944	3	adult	unknown	4		5	3	5	3		5	3	5	5		5	5	5	3		5	2	4	4		5	4	3	4		5	4	3	4		5	5	3	4		5	5	5	4
123	2011-13	sibling	woman	30.9889	9.58056	adult	unknown	3		3	2	5	2		3	1	4	3		5	3	5	2		3	2	3	3		4	2	4	3		4	2	4	2		3	2	5	2		4	3	5	2
124	2011-13	father	woman	24	5	adult	unknown	4		3	2	5	1		2	2	5	3		5	5	5	2		2	1	2	4		4	2	1	3		3	2	1	1		4	3	3	2		4	4	5	1
125	2011-13	mother	woman	33	2	adult	unknown	2		4	3	3	2		2	2	3	4		4	4	4	2		2	2	3	3		4	3	2	3		3	2	1	3		4	4	2	3		4	4	2	2
126	2011-13	mother	woman	29.7667	5.2	adult	unknown	2		5	3	4	1		2	2	4	5		5	4	5	3		3	3	3	3		3	3	3	4		4	4	2	2		4	3	3	2		4	3	4	2
127	2011-13	sibling	woman	42.2944	10.0361	adult	unknown	2		4	3	4	1		2	2	5	2		4	3	4	2		2	2	4	2		4	4	4	2		4	3	4	2		2	2	1	2		4	3	4	2
128	2011-13	sibling	woman	20.3917	4.49167	adult	unknown	2			4	4	4			3	5	4			4	4	3			4	3	4			4	3	4			4	4	4			4	4	4			4	4	3
129	2011-13	mother	woman	37.3278	5.18889	adult	unknown	2		2	3	4	2		2	3	3	3		2	4	4	2		3	2	2	3		2	4	2	2		2	2	1	3		2	4	1	2		2	4	4	1
130	2011-13	mother	woman	22	0.761111	puppy	unknown	2		4	3	4	1		3	2	4	3		4	3	4	2		2	2	3	2		3	2	1	2		2	2	1	2		4	2	2	2		4	3	2	2
131	2011-13	mother	woman	20.2444	1.56667	adult	unknown	4		4	4	4	5		4	4	5	4		4	4	4	2		3	3	4	4		3	4	4	4		3	4	4	4		4	4	4	4		4	4	4	4
132	2011-13	mother	woman	24.6694	2	adult	unknown	4		5	2	5	2		3	2	4	3		4	5	5	4		4	3	2	5		5	3	1	4		4	3	1	4		5	3	1	4		5	4	2	5
133	2011-13	mother	woman	34.7028	6.32222	adult	unknown	3			2	5						5			2	5	3			2	3	4			2	4	5			3	5	4			2	4	2			2	4	4
134	2011-13	father	woman	23.8972	2.91389	adult	unknown	4			3	4	2			2	4	4			5	5	1			1	3	3			3	1	3			3	1	3			3	5	2			4	4	2
135	2011-13	mother	woman	30	5	adult	unknown	2			2	5	2		2	2	4	3		2	3	4	2		2	2	3	3		3	3	2	2		2	2	1	4		3	4	4	4		3	4	4	4
136	2011-13	mother	man	43	13	adult	unknown	2		3	2	3	1		1	2	5	3		3	3	5	2		2	2	3	3		3	2	2	3		3	2	2	2		2	2	2	2		2	3	2	2
137	2011-13	sibling	woman	12.1611	1	puppy	unknown	4			3	4	4			4	5	4			4	4	4			2	4	4			4	4	4			4	4	4			3	4	4			3	4	4
138	2011-13	father	woman	31	1	puppy	unknown	4		4	3	4	2		4	3	5	3		4	3	4	3		3	2	4	4		4	3	2			4	3	1	2		3	2	1	3		4	2	3	2
139	2011-13	mother	woman	29.2167	6.17222	adult	unknown	3		5	2	2	2		2	2	2	4		4	4	4	2		2	2	3	5		5	4	2			4	2	2	3		5	2	2	4		5	2	2	3
140	2011-13	mother	woman	44	9	adult	unknown	2		3	1	4	1		2	1	5	1		3	1	4	2		2	1	4	1		4	1	2	1		4	1	1	2		3	1	1	1		3	1	1	1
141	2011-13	mother	woman	23.5556	9	adult	unknown	4		5	4	4	2		3	3	3	3		5	4	4	5		3	3	2	3		3	3	3	5		5	5	5	2		5	5	3	2		5	5	5	2
142	2011-13	sibling	woman	21	1.6	adult	unknown			2	2	3	2		3	2	3	4		4	5	5	2		2	2	2	4		3	2	2	3		2	2	1	4		3	2	2	5		4	3	3	5
143	2011-13	father	woman	13	5	adult	unknown	3			2	4	3			3	5	4			3	4	2			2	3	2			3	4	4			3	4	1			4	4	2			4	4	1
144	2011-13	mother	woman	21.7972	0.216667	puppy	unknown	3		4	4	3	3		5	5	5	4		4	4	4	4		3	3	4	4		4	4	4	4		4	4	4	4		4	4	2	4		4	4	4	4
145	2011-13	sibling	man	36.7472	2	adult	unknown	4			3	4	2			3	5	3			4	4	3			2	3	4			4	4	4			4	4	4			4	4	4			4	4	3
146	2011-13	mother	woman	52.4944	7	adult	unknown	2		3	2	4	1		2	1	3	3		3	2	4	1		3	2	3	2		3	2	3	2		3	1	2	2		3	3	4	2		2	2	3	2
147	2011-13	sibling	woman	30	2	adult	unknown	3		4	3	4	1		3	2	5	3		4	4	4	4		2	2	3	1		3	3	2	2		4	4	2	2		3	3	3	2		4	4	4	1
148	2011-13	father	woman	57.3944	9	adult	unknown	1			1	4	1			2	3	1			3	4	1			2	1	1			2	3	1			2	2	1			3	4	1			2	3	1
149	2011-13	father	woman	21.4333	1.81389	adult	unknown	3		4	2	4	2		3	2	5	4		4	4	4	4		2	2	3	4		3	4	4	2		2	2	2	2		3	4	3	2		3	3	3	2
150	2011-13	mother	woman	23.7556	5.88611	adult	unknown	2		4	4	4	1		3	3	5	2		2	4	4	2		2	2	3	2		3	4	2	3		4	4	2	2		3	4	2	3		4	4	4	1
151	2011-13	mother	woman	22.4	8	adult	unknown	3		2	2	3	2		3	1	3	3		4	4	4	1		3	1	3	4		2	4	1	3		3	1	1	2		4	4	2	1		3	4	1	1
152	2011-13	mother	woman	26.7778	2.12778	adult	unknown	2		4	2	4	1		3	1	4	2		4	2	4	3		3	1	3	3		4	1	2	3		4	2	3	3		4	3	4	2		4	2	4	1
153	2011-13	sibling	woman	26.0028	15	adult	unknown	3		4	3	4	3		4	3	5	4		4	4	4	2		2	3	4	3		4	3	4	2		3	3	4	2		3	4	4	3		3	3	4	3
154	2011-13	mother	woman	26.8611	10.0417	adult	unknown	4		5		5	5		5	5	5	4		4	5	5	4		3		4	5		5	5	5	4		4	4	4	4		5	5	5	4		5	5	5
155	2011-13	sibling	woman	26.2333	2	adult	unknown	3			3	3	2			2	3	4			5	5	3			3	4	2			2	2	2			2	2	2			3	4	2			3	3	3
156	2011-13	mother	woman	28.5417	1.34722	adult	unknown	5		2	2	4	2		2	2	5	5		5	5	5	3		3	3	4	4		3	2	3	4		2	3	3	2		3	1	1	4		5	2	5	5
157	2011-13	mother	woman	32.6278	4.71389	adult	unknown	3		5	3	5	3		3	3	5	5		5	4	5	2		2	2	2	3		3	3	2	3		3	3	2	5		5	4	3	3		5	5	5	3
158	2011-13	mother	woman	22	5	adult	unknown	5		2	3	5	3		3	2	5	5		4	4	5	4		3	2	4	5		3	3	2	5		4	3	2	4		4	4	5	4		1	5	5	4
159	2011-13	father	woman	25	10	adult	unknown	5		4	4	5	3		3	4	5	4		4	4	5	2		2	2	2	5		4	5	2	4		4	4	2	5		5	5	3	5		4	5	2	4
160	2011-13	mother	woman	23	1.88611	adult	unknown	3			4	4	2			3	4	3			5	5	3			2	4	5			4	5	5			4	4	4			4	4	3			4	5	3
161	2011-13	mother	woman	21.6139	1.44167	adult	unknown	3		4	4	3	1		3	3	5	3		4		5	2		3	2	4	4		3	3	1	4		3	3	1	3		4	4	1	3		4	5	1	3
162	2011-13	mother	woman	24.8472	2.275	adult	unknown	3		4	2	4	4		3	3	4	4		4	4	4	2		3	2	4	4		3	3	3	4		4	3	2	3		4	3	2	4		4	3	3	4
163	2011-13	mother	woman	56.8639	2.66111	adult	unknown	3			2	4	1			1	5	2			2	5	3			2	5	3			3	5	2			3	5	4			1	5	3			2	5	1
164	2011-13	sibling	woman	33.8889	6.66111	adult	unknown	2			3	4	1			2	3	2			3	4	1			2	3	1			2	3	2			2	4	2			2	3	1			2	4	1
165	2011-13	sibling	woman	36.9861	5.03889	adult	unknown	2		3	2	4	1		2	2	5	1		5	5	5	1		3	3	2	2		5	5	5	2		3	3	3	1		2	3	2	1		3	3	3	1
166	2011-13	mother	woman	19.5222	5.44167	adult	unknown	2		3	3	4	1		3	4	4	2		3	4	4	2		2	2	4	3		2	2	2	3		3	3	2	1		4	4	1	2		4	4	4	2
167	2011-13	mother	woman	22.9472	4	adult	unknown	3		2	2	4	2		3	2	4	3		3	2	4	3		2	2	4	4		3	2	3	4		2	2	2	4		3	2	3	4		3	2	4	4
168	2011-13	mother	woman	44	10	adult	unknown	2		4	2	4	2		3	3	3	4		4	4	4	2		2	2	2	3		4	4	3	4		4	3	2	2		4	4	2	3		4	4	3	3
169	2011-13	none / unspecified	woman	42	3	adult	unknown			4	4	4			5	3	5			4	4	4			3	3	4			4	3	4			4	4	4			4	3	1			4	4	4
170	2011-13	mother	woman	37.5278	2.28611	adult	unknown	2				5	2			4	5	2			3	5	2			2	4	2			2	4	2			3	5	2			3	5	2			3	5	1
171	2011-13	sibling	woman	35.3583	4.275	adult	unknown	3		4	5	5	3		3	3	3	4		4	4	5	1		2	2	1	3		3	4	4	3		3	4	5	3		3	3	1	4		4	5		5
172	2011-13	sibling	woman	34.3139	8	adult	unknown	2		4	2	4	1		2	2	3	3		5	4	5	2		4	2	4	2		4	3	3	2		4	3		2		3	3	3	2		4	3	4	2
173	2011-13	father	woman	42.9806	11.2472	adult	unknown	2		3	2	5	2		2	2	4	2		2	2	4	3		3	3	4	3		3	3	4	2		2	2	3	3		3	2	4	2		3	3	4	2
174	2011-13	mother	woman	33.2278	12	adult	unknown	3		2	2	5	1		2	2	5	2		2	2	5	2		2	2	2	2		3	2	4	2		3	2	3	3		3	2	4	2		2	2	4	1
175	2011-13	sibling	woman	32	3.88333	adult	unknown	4		3	2	4	2		2	2	5	4		2	4	4	4		3	3	4	4		2	3	4	4		2	3	4	4		2	3	3	4		2	3	4	4
176	2011-13	mother	woman	33.1889	6.23611	adult	unknown	2		3	2	5	2		2	2	5	5		3	4	5	2		3	2	3	5		2	3	4	4		3	3	2	5		4	5	5	4		3	4	5	4
177	2011-13	sibling	woman	52.9194	1	puppy	unknown	2			3	4	1			1	4	5			5	5	2			3	3	4			4	4	3			4	3	3			3	3	3			3	4	3
179	2011-13	mother	woman	22.65	3.64444	adult	unknown	1			5	5	1			1	5	2			5	5	5			5	5	2			5	5	1			5	5	1			5	5	1			5	5	1
180	2011-13	none / unspecified	woman	61.1972	13	adult	unknown			2		4			2		3			5		5					2			4		4			3		1			4		1			5		2
181	2011-13	mother	woman	31	11	adult	unknown	5			3	5	2			2	3	4			3	4	4			3	3	5			3	3	4			3	4	5			3	3	3			2	3	2
182	2011-13	mother	man	34.1111	0.958333	puppy	unknown	2		4	3	4	1		2	2	5	3		4	4	5	1		2	2	4	2		3	3	2	2		3	3	2	2		3	3	3	2		3	3	3	2
183	2011-13	mother	woman	28	15	adult	unknown	3		3	3	4	2		2	4	4	4		4	4	4	2		2	2	3	3		3	3	2	3		3	3	2	4		3	4	3	4		3	4	3	3
184	2011-13	sibling	man	45.0083	5.30833	adult	unknown	2		4	3	3	2		3	3	3			5	4	4	3		3	2	2	3		4	3	2	3		4	3	2	2		4	2	1	2		4	3	2	2
185	2011-13	sibling	woman	46	8.64444	adult	unknown	2		5	2	5	2		3	3	5	3		4	3	5	1		3	3	4	3		4	4	5	3		4	4	5	2		3	3	3	2		4	3	4	2
186	2011-13	mother	woman	30.8222	0.886111	puppy	unknown	2		4	3	4	1		3	3	4	4		4	4	4	4		4	3	3	4		4	4	4	4		4	4	4	4		4	4	3	4		4	4	3	4
187	2011-13	father	woman	35.0083	10	adult	unknown	2			4	4	1			3	3	2			5	5	1			3	3	2			4	3	2			4	3	1			5	2	1			4	3	1
188	2011-13	mother	woman	53.6111	2	adult	unknown	2		4	2	4	1		2	2	3	3		5	5	5	2		2	2	2						2		4	3	3	2		5	3	1	2		5	4	1	2
189	2011-13	sibling	man	17.0444	1	puppy	unknown	3			2	2	2			1	2	4			2	2	2			1	1	4			2	1	3			3	1	3			1	1	4			1	1	3
190	2011-13	sibling	woman	35.6028	1.36389	adult	unknown	2		3	3	4	1		2	3	3	1		2	3	4	2		2	3	3	1		2	3	2	1		2	3	2	1		2	2	2	1		2	2	2	1
191	2011-13	mother	woman	20.6667	9	adult	unknown	3			2	3	2			3	4	5			4	4	3			3	3	5			3	3	5			3	3	3			5	4	3			4	4	3
192	2011-13	sibling	woman	19.9139	0.3	puppy	unknown	4		4	3	4	5		5	3	5	4		4	4	4	4		3	2	4	4		4	4	4	4		4	4	4	4		4	3	4	4		4	3	4	4
193	2011-13	mother	woman	41	0.925	puppy	unknown	4		5	3	5	2		3	4	5	5		5	5	5	3		4	3	4	5		4	4	5	3		3	3	2	5		5	4	5	5		4	4	5	5
194	2011-13	father	woman	47.6722	0.972222	puppy	unknown	5		4	4	5	1		2	2	5	3		3	2	5	2		2	2	4	3		3	3	5	2		4	2	3	3		5	3	5	3		4	3	5	3
195	2011-13	sibling	woman	38	1	puppy	unknown	2		4	2	4	3		5	2	5	3		4	3	4	2		3	3	3	2		4	3	4	2		4	2	4	2		4	3	4	2		4	4	4	3
196	2011-13	sibling	woman	20	7	adult	unknown	2			3	4	3			3	4	5			4	5	3			3	4	3			4	5	2			3	4	2			3	5	3			4	5	3
197	2011-13	sibling	woman	55	5	adult	unknown	2		4	3	5	1		1	1	5	4		4	4	5	1		4	4	5	2		3	3	2	1		3	3	3	2		2	2	2	2		3	3	2	2
198	2011-13	father	woman	32.3472	0.608333	puppy	unknown	2				5					5	3				5					5	3				4	3				3	5				3	2				3	1
199	2011-13	mother	woman	17.4222	4.33889	adult	unknown	3			4	5	1			3	4	1			4	5	1			1	5	2			4	4	2			3	4	1			4	3	1			4	5	1
200	2011-13	sibling	woman	20.2333	1.78056	adult	unknown	3			2	4	4			3	4	4			4	5	2			3	4	5			3	5	4			3	4	4			2	4	4			3	4	4
201	2011-13	sibling	woman	16	13	adult	unknown	3			5	2	2			5	2	3			5	4	1			3	1	2			5	3	2			5	1	1			5	4	1			5	5	1
202	2011-13	mother	woman	15.15	1.05278	adult	unknown	3			3	5	2			3	5	4			4	5	2			2	4	3			3	4	4			2	3	2			3	3	2			3	3	2
203	2011-13	mother	woman	22	5	adult	unknown	3		4	2	4	2		3	1	5	3		4	2	4	2		2	1	3	3		2	2	1	3		3	2	1	3		3	3	4	2		2	2	3	2
204	2011-13	father	woman	16.1056	2.93333	adult	unknown	3			3	4	3			2	4	3			3	3	2			2	5	3			3	2	3			3	3	3			3	1	3			5	3	2
205	2011-13	none / unspecified	woman	54	2.53611	adult	unknown			5	2	5			3	1	5			4	4	5			3	2	5			4	2	4			3	3	5			3	3	5			4	2	5
206	2011-13	mother	woman	21	5	adult	unknown	4		4	4	4	2		5	3	5	4		4	4	4	2		3	3	2	4		4	4	4	4		4	4	3	3		4	4	3	3		4	4	4	3
207	2011-13	mother	woman	42.3556	2	adult	unknown	2		5	2	5	1		3	2	3	3		4	4	4	2		2	2	2	3		4	3	2	3		4	2	4	3		5	4	4	2		3	3	2	2
208	2011-13	sibling	woman	19.1	1.69167	adult	unknown	3			2	3	2			2	3	4			4	4	2			2	2	3			2	2	3			3	2	3			3	3	3			3	3	3
209	2011-13	mother	man	44	2	adult	unknown	2		3	2	2	2		2	2	4	2		3	3	4	1		1	1	1	3		3	2	3	3		2	2	2	2		2	2	2	2		3	2	2	2
210	2011-13	mother	woman	46	1.275	adult	unknown	5		5	4	5	4		5	4	5	3		5	4	5	5		1		4	3		5	5	1	2		5	4	3	5		5	4	4	2		5	5	5	2
211	2011-13	sibling	woman	27.0861	4.27222	adult	unknown	2		4	2	4	2		5	2	4	4		4	4	4	2		2	2	3	4		4	2	4	4		4	4	4	3		4	3	4	4		4	3	4	4
212	2011-13	father	woman	23.6611	0.697222	puppy	unknown	2		4	2	4	1		2	1	5	4		4	4	4	1		1	1	3	4		4	4	3	2		3	3	3	2		3	3	2	2		4	4	3	2
213	2011-13	father	woman	39.9833	2.96389	adult	unknown	2		2	2	4	1		1	1	3	3		3	3	4	1		1	1	3	1		2	3	2	2		2	2	1	2		3	4	2	2		4	4	2	1
214	2011-13	father	woman	33.525	5.375	adult	unknown	2		4	2	4	1		3	1	4	4		5	4	5	2		3	2	4	3		3	2	2	3		4	2	3	2		3	2	2	2		4	2	2	2
215	2011-13	mother	woman	57.8361	13	adult	unknown	1			2	5	1			2	3	2			3	5	1			2	3	2			2	1	2			2	1	1			3	1	1			3	4	1
216	2011-13	father	woman	14.925	3.55278	adult	unknown	3			5	4	3			4	5	3			5	5	4			3	3	5			4	5	4			4	5	3			5	4	3			5	5	2
217	2011-13	mother	woman	28.0056	6	adult	unknown	2		4	2	3	1		3	2	5	4		4	4	4	2		2	1	3	5		4	3	3						2		3	3	3	2		3	3	4	2
218	2011-13	mother	woman	26.5639	0.3	puppy	unknown	4		5	3	5	3		5	4	5	5		5	5	5	4		4	4	5	5		5	5	5	4		5	4	5	4		4	3	4	5		5	4	5	5
219	2011-13	mother	man	36.5806	5.58056	adult	unknown	2		4	2	3	1		3	3	4	3		4	4	5	1		2	1	2	3		4	4	4	3		5	4	2	2		2	2	2	2		4	3	3	1
220	2011-13	mother	woman	40.6056	1.36111	adult	unknown	2			2	5	1			2	5	2			3	4	2			3	3	2			3	3	2			3	4	2			3	5	2			3	5	1
221	2011-13	sibling	woman	34.1778	0.869444	puppy	unknown	2		4	4	4	1		2	2	4	4		5	5	5	2		3	3	3	2		4	3	1	2		4	4	1	2		5	5	1	2		5	5	4	2
222	2011-13	mother	woman	25	2.93611	adult	unknown	3		5	3	5	1		4	4	4	3		4	4	4	3		2	3	3	5		3	4	2	5		5	3	1	5		4	5	4	2		5	4	4	3
223	2011-13	sibling	woman	36.7111	4.03889	adult	unknown	2			3	5	1			2	3	3			4	4	2			3	3	3			3	3	3			3	3	3			3	4	2			3	4	1
224	2011-13	mother	woman	37.6111	4.04167	adult	unknown	4			2	5	2			2	3	3			2	4	2			2	2	3			2	1	3			2	1	4			2	1	4			3	1	3
225	2011-13	sibling	woman	28	3	adult	unknown	2		4	2	3	1		4	2	4	2		5	3	5	2		2	1	3	3		4	2	2	3		4	3	2	4		4	4	1	4		4	3	1	3
226	2011-13	mother	woman	43.45	4.79167	adult	unknown	2		5	3	5	1		1	1	2	2		2	3	4	2		2	2	2	2		3	2	1	2		3	2	1	2		3	2	1	2		2	3	2	2
227	2011-13	mother	woman	46.9139	9.37778	adult	unknown	3		2	2	3	3		1	3	4	5		2	5	5	2		2	3	4	4		1	4	1	3		2	4	1	4		2	3	1	5		2	4	1	5
228	2011-13	none / unspecified	woman	39	5	adult	unknown			4	3	4			2	2	3			4	2	4			3	2	2			4	3	1			4	3	1			4	3	1			4	3	1
229	2011-13	father	woman	31	8	adult	unknown	2		5	2	5	2		3	3	3	5		5	5	5	2		2	2	3	4		5	4	4	3		4	3	2	4		5	5	5	3		5	4	4	3
230	2011-13	sibling	man	64	1.95278	adult	unknown	1		4	3	5	1		3	2	4	2		4	3	5	2		4	3	4	2		4	4	2	2		4	4	3	2		4	4	2	2		4	4	3	2
231	2011-13	mother	woman	40			unknown	4			2	5	1			2	5	5			3	5	1			1	2	5			2	5	3			2	3	2			1	2						2
232	2011-13	mother	woman	19	1.09167	adult	unknown	4		4	4	4	3		3	3	4	4		5	5	5	2		2	2	3	4		4	4	4	4		4	4	4	3		5	5	4	3		4	4	4	4
233	2011-13	mother	woman	33	0.944444	puppy	unknown	2		4	3	3	2		3	2	3	5		5	5	5	2		4	2	5	3		4	5	5	2		3	3	3	5		3	5	3	5		3	5	2	5
234	2011-13	mother	woman	35.1194	9.70556	adult	unknown	2			3	3	2			2	3	5			5	5	2			2	3	3			3	3	3			3	3	4			3	4	4			3	4	4
235	2011-13	sibling	woman	36.6528	6	adult	unknown	2			2	4	1			2	3	2			5	5	2			3	3	2			4	3	1			4	5	2			3	2	1			5	4	1
236	2011-13	sibling	man	28.65	2.375	adult	unknown	2		4	3	4	2		4	3	5	3		5	3	4	2		3	3	4	3		4	3	2	2		4	4	2	3		4	3	2	2		4	3	2	2
237	2011-13	sibling	woman	40.8444	2	adult	unknown	2		5	2	3	2		2	2	2	3		3	2	2	2		2	2	2	2		3	2	2	3		4	2	2	3		3	3	1	3		4	3	3	3
238	2011-13	mother	woman	23.2056	3.15	adult	unknown	3		3	3	4	1		1	1	5	4		4	5	5	2		2	2	3	4		3	3	5	3		2	3	1	3		2	4	3	3		3	4	5	3
239	2011-13	mother	woman	33.7472	3.08056	adult	unknown	2			3	5	2			2	5	5			4	5	2			2	4	5			4	5	5			4	4	5			5	1	4			4	3	5
240	2011-13	sibling	woman	25	7.75	adult	unknown	4		4	4	4	3		5	2	5	5		5	4	5	2		2	2	2	5		5	4	3	5		5	4	2	5		3	4	4	5		4	4	4	5
241	2011-13	mother	woman	51	1.47222	adult	unknown	4		4	2	2	2		2	2	2	3		5	5	5	2		2	1	2	3		2	4	1	4		4	5	5	3		3	4	1	3		3	5	5	2
242	2011-13	father	woman	40.7556	1.09722	adult	unknown	2		4	4	5	1		2	2	5	2		3	3	5	2		2	2	5	2		3	3	5	2		2	3	5	2		2	3	4	2		2	3	5	1
243	2011-13	sibling	woman	27	6	adult	unknown	2		3		5	2		2	1	5	2		4	2	5	1		1	1	5	3		4	2	4	2		4	2	1	3		5	4	1	4		4	4	1	3
244	2011-13	father	woman	45	7	adult	unknown	2			4	5	1			1	3	5			5	5	1			3	2	2			4	5	2			2	5				5	5	2			5	5	2
245	2011-13	none / unspecified	woman	41.7806	16	adult	unknown				2	4				2	5				4	5				2	3				3	5				3	5				5	3				5	5
246	2011-13	mother	woman	25	4	adult	unknown	4			4	4	3			3	3	4			5	5	3			3	3	4			4	3	5			3	5	3			4	4	3			4	4	3
247	2011-13	mother	woman	51.85	8	adult	unknown	2			2	4	1			1	2	4			1	4	1			1	1	3			2	1	4			1	2	4			2	1	3			1	2	2
248	2011-13	father	woman	30	1.81389	adult	unknown	2		4	3	5	2		2	2	5	4		4	4	5	2		2	2	3	3		4	4	2	3		4	4	2	2		2	2	3			2	3	3	2
249	2011-13	father	woman	20.4083	4.45	adult	unknown	2		3	3	4	1		1	1	4	2		4	4	5	2		2	2	3	2		2	2	2	2		3	3	3	2		2	2	3	1		2	2	5	1
250	2011-13	mother	woman	18.7917	1.29444	adult	unknown	4		4	3	4	4		5	4	5	5		5	5	5	2		2	3	5	4		5	3	5	4		5	4	5	4		5	4	5	4		5	4	5	4
251	2011-13	mother	woman	27	2	adult	unknown	3		4	2	5	3		4	3	5	3		4	4	5	4		3	3	4	4		4	4	4	3		4	3	4	4		5	4	5	2		3	3	3	2
252	2011-13	mother	woman	22.3833	0.9	puppy	unknown	4		4	3	4	2		4	3	5	5		5	5	5	3		3	2	5	5		4	2	1	5		4	3	1	2		3	3	2	3		5	3	5	2
253	2011-13	mother	woman	24	8	adult	unknown	2		4	3	3	3		5	4	5	3		5	4	4	3		1	3	3	4		3	3	3	3		3	3	3	2		4	4	3	2		4	5	3	2
254	2011-13	mother	woman	21	9	adult	unknown	2		4	4	4	2		4	3	5	3		5	5	5	2		2	3	5	4		4	5	3	4		5	5	5	3		5	5	1	2		5	5	3	1
255	2011-13	mother	woman	20.2667	4.01111	adult	unknown	2		4	3	4	1		4	2	4	4		5	5	5	2		3	2	4	4		5	4	3	3		5	4	4	2		5	4	4	2		5	5	5	2
256	2011-13	mother	woman	38.8667	4.12778	adult	unknown	2			2	4	2			2	4	4			4	4	3			2	4	3			3	1	3			2	1	4			4	1	4			5	1	3
257	2011-13	mother	woman	36.5389	2.125	adult	unknown	1		3	3	3	1		3	3	3	1		5	5	5	1		2	2	3	1		3	3	2	1		3	3	2	1		4	4	2	1		3	3	2	1
258	2011-13	mother	woman	35	2.33333	adult	unknown	2		4	2	4	1		2	2	5	3		3	2	4	2		3	2	4	2		3	2	3	2		3	2	3	2		2	2	2	2		2	2	3	1
259	2011-13	mother	woman	26.125	3	adult	unknown	4		4	3	4	3		4	3	5	5		5	5	5	3		3	2	4	5		4	3	4	5		4	3	4	4		4	5	3	5		4	5	4	4
260	2011-13	mother	man	27	0.5	puppy	unknown	2		3	3	3	1		3	3	4	2		5	5	5	2		2	2	2	2		3	3	3	2		3	3	3	2		4	4	1	2		4	4	4	2
261	2011-13	mother	woman	58	15	adult	unknown	4			3	4	2			3	4	3			4	5	2			3	4	4			4	5	3			4	5	3			3	4	3			4	4	3
262	2011-13	father	man	57	1.45278	adult	unknown	3		4	2	4	1		3	2	4	1		5	4	5	3		3	2	3	3		5	3	1	1		4	3	2	1		3	2	1	1		4	2	1	1
263	2011-13	mother	woman	49	9.91667	adult	unknown	2		2		2	2		3	3	3	4		4	3	4	3		3	3	4	3		4	2	2	3		3	2	3	3		3	3	2	3		4	2	2	4
264	2011-13	sibling	woman	52	3	adult	unknown	2		5	2	5	1		1	1	4	3		5	3	5	2		2	1	4	2		3	1	2	3		5	3	5	2		3	2	1	2		3	2	1	1
265	2011-13	father	woman	18.9028	4.30278	adult	unknown	3			3	4	2			2	5	4			4	5	2			2	5	3			3	5	3			3	3	2			2	2	2			2	2	2
266	2011-13	sibling	woman	58	3	adult	unknown	1		4	3	4	1		3	3	3	2		4	3	4	1		2	2	2	2		3	2	4	1		3	2	3	2		3	3	2	1		4	3	3	1
267	2011-13	none / unspecified	woman	48.8083	4.78611	adult	unknown			4	3	5			2	2	3			4	5	5			3	3	3			3	3	3			4	2	2			3	5	2			3	5	2
268	2011-13	sibling	woman	21.125	3	adult	unknown	3		4	3	4	2		3	2	4	4		5	4	4	3		2	2	3	5		4	3	4	5		4	3	4	4		5	4	4	5		4	3	4	4
269	2011-13	mother	woman	59	5	adult	unknown	5			3	5	2			3	4	4			3	4	4			3	4	2			3	2	3			3	2	2			3	5	2			3	5	2
270	2011-13	mother	woman	66	5	adult	unknown	1			2	5	1			2	5	1			2	5	1			1	3	1			3	2	1			2	1	1			2	2	1			2	3	1
271	2011-13	sibling	woman	33.1861	5.075	adult	unknown	2		4	4	4	1		2	2	2	3		4	4	4	2		3	3	3	2		5	5	5	2		5	4	4	2		5	5	3	2		4	4	4	1
272	2011-13	mother	man	34.425	2.33889	adult	unknown	2		4	1	4	1		2	1	5	5		5	3	5	3		3	2	3	5		4	2	1	3		3	2	1	3		5	1	1	3		4	2	1	2
273	2011-13	sibling	woman	51	3.32222	adult	unknown	2			2	4	1			1	3	2			2	4	3			2	3	3			2	1	3			1	1	3			2	2	2			2	4	2
274	2011-13	mother	woman	43.0944	5.92222	adult	unknown	1		4	3	4	1		3	2	5	1		5	5	5	1		2	2	2	1		3	3	4	1		2	2	3	1		5	4	3	1		4	4	4	1
275	2011-13	mother	woman	39.6889	0.591667	puppy	unknown	4		2	2	5	1		2	1	5	3		3	3	5	2		1	1	4	3		3	2	3	3		3	2	2	2		3	2	1	3		3	3	2	2
276	2011-13	father	woman	32.6917	1.14722	adult	unknown	3			3	4	1			2	4	4			4	4	3			2	4	4			4	1	3			3	1	2			4	4	3			3	3	3
277	2011-13	mother	woman	32.5944	1	puppy	unknown	3		5	4	5	1		2	2	5	2		4	4	5	3		3	2	5	3		4	4	4	3		3	3	1	3		4	4	4	2		3	4	4	2
278	2011-13	sibling	woman	33.5361	2.3	adult	unknown	4		4	3	4	2		3	1	5	5		4	4	5	2		3	2	5	4		4	3	4	3		4	2	4	4		2	3	5	3		2	4	5	2
279	2011-13	father	woman	20	1.12222	adult	unknown	2			2	3	1			2	5	3			4	4	3			2	4	3			3	3	3			3	3	1			2	1	1			2	1	1
280	2011-13	mother	woman	31	6	adult	unknown	2		5	3	5	2		4	2	5	2		5	2	5	2		2	1	4	4		5	3	4	4		5	1	3	3		5	2	1	3		5	2	3	2
282	2011-13	mother	woman	30	3.16111	adult	unknown	2		5	2	4	1		2	2	3	2		4	4	4	2		2	2	4	3		4	2	2	2		3	2	3	2		2	3	1	2		3	4	2	2
283	2011-13	father	woman	26.3111	3.73056	adult	unknown	2		5	2	5	1		4	2	4	3		5	5	5	1		2	1	3	4		5	3	5	3		5	3	5	2			5	2	2		5	3	2	2
284	2011-13	mother	woman	26	1.04722	adult	unknown	4		4	3	4	4		5	4	5	5		5	5	5	4		3	3	4	5		5	4	4	5		5	4	4	4		4	4	4	4		4	4	4	4
285	2011-13	father	woman	22.5472	0.958333	puppy	unknown	2		4	3	4	2		4	4	5	2		5	5	5	2		4	4	5	4		4	3	2	5		3	3	2	2		4	5	1	2		4	4	3	2
286	2011-13	mother	woman	14.3722	1.11111	adult	unknown	4			3	4	3			3	3	5			5	5	3			3	2	4			3	2	5			4	2	5			4	3	4			3	4	5
287	2011-13	mother	man	30.6667	2	adult	unknown	2		3	2	4	1		2	2	5	3		4	5	5	2		2	2	3	5		4	4	3	5		4	3	2	2		3	3	1	2		3	4	1	3
288	2011-13	mother	woman	19.6861	1.13056	adult	unknown	2		5	1	5	1		1	1	4	5		5	5	5	1		4	1	4	5		5	5	5	5		5	5	5	5		5	5	4	5		5	5	5	5
289	2011-13	mother	woman	30	7	adult	unknown	3		3	3	3	2		2	2	5	5		5	5	5	2		2	2	3	3		3	3	3	5		5	5	1	5		5	5	5	4		5	5	5	4
290	2011-13	mother	woman	35	5.31111	adult	unknown	4		2	1	2	1		3	1	3	4		4	3	4	3		3	3	2	4		5	2	2	5		4	1	1	4		5	3	2	2		5	1	1	2
291	2011-13	mother	man	14.6917	3.16667	adult	unknown	4				2	3				3	5				4	4				4	5				2	5				2	3				1	3				2	3
292	2011-13	mother	woman	21.6611	4.06667	adult	unknown	3			3	5	3			3	5	5			5	5	3			2	4	4			4	4	4			3	4	4			5	4	4			5	5	3
293	2011-13	mother	woman	33.1861	3	adult	unknown	3		5	2	3	2		3	2	3	4		5	5	5	2		2	2	3	5		5	4	5	4		5	4	5	3		5	4	3	2		4	4	4	1
294	2011-13	mother	woman	37.5083	1	puppy	unknown	3		3	2	3	2		3	2	3	3		3	2	3	2		2	2	3	5		3	3	2	3		3	3	2	3		3	3	3	4		3	3	3	3
295	2011-13	mother	woman	14	2	adult	unknown	4			3	4	1			4	5	5			5	5	1			3	5	3			5	4	3			4	3	3			4	5	3			4	5	2
296	2011-13	father	woman	37.825	3.22778	adult	unknown	1		5		5	1		3		3	1		5		5	1		3		3	1		4		4	1		5		5	1		3		2	1		3		2	5
297	2011-13	none / unspecified	woman	44.3111	0.361111	puppy	unknown			2	2	5			1	2	5			2	3	5			3	3	4			2	3	5			1	3	4			2	4	5			1	3	5
298	2011-13	father	woman	34.6917	15.3972	adult	unknown	5		5	5	5	2		2	3	5	5		5	5	5	3		3	3	3	5		5	5	2	5		5	5	2	3		5	5	2	2		5	5	4	1
299	2011-13	mother	woman	19.0972	2	adult	unknown	4		4	2	3	1		5	4	5	2		5	5	5	2		3	2	4	2		3	2	4	2		4	1	1	2		5	4	3	2		5	5	1	1
300	2011-13	sibling	woman	17.6972	0.194444	puppy	unknown	4		4	4	4	4		3	3	5	5		5	5	5	1		2	2	1	2		3	3	1	4		4	3		4		4	4	5	2		5	2	5	3
301	2011-13	sibling	woman	36.4	0.875	puppy	unknown	2		3	2	5	2		4	3	5	3		5	3	5	3		2	3	5	2		5	2	5	4		5	4	5	3		5	5	4	2		5	3	5	2
302	2011-13	sibling	woman	11.6889	0.8	puppy	unknown	4			4	4	5			5	4	4			5	5	4			3	3	2			5	4	3			4	3	3			5	3	4			5	5	2
303	2011-13	mother	man	43.3361	1.32222	adult	unknown	1			2	3	1			2	5	2			3	5	1			2	4	1			2	4	1			2	4	1			2	1	1			2	1	2
304	2011-13	sibling	woman	48.0778	1.91111	adult	unknown	2			2	4	1			2	5	2			3	5	2			2	5	2			2	5	2			3	5	2			2	5	1			2	5	2
305	2011-13	mother	woman	21.8917	0.3	puppy	unknown	2		5	3	5	2		2	3	4	3		4	4	4	2		2	2	2	2		4	2	1	2		2	2	1	2		3	3	3	2		3	3	2	2
306	2011-13	mother	woman	28.3944	3	adult	unknown	2		4	2	5	1		2	1	4	3		2	3	5	2		2	1	3	1		1	1	1	2		2	1	1	2		2	2	1	1		2	1	2	1
307	2011-13	sibling	woman	19.4583	3	adult	unknown	3		4	3	4	2		4	2	4	3		4	4	5	2		1	1	3	3		3	3	3	2		3	2	3	2		4	4	4	2		4	4	5	2
308	2011-13	sibling	woman	37.3889	0.3	puppy	unknown	4		3	2	3	3		3	2	3	4		3	2	3	2		2	2	3	4		3	2	3	4		3	2	2	4		3	2	1	4		3	2	2	4
309	2011-13	mother	woman	31	8	adult	unknown	3		5	3	5	2		5	5	5	5		5	5	5	2		2	2	4	3		5	4	4	4		4	4	4	3		5	5	4	4		5	5	5	4
310	2011-13	father	woman	33.8194	2.29167	adult	unknown	2		3	4	4	1		1		4	3		3	4	5	3		2			4		2	5	2	4		3	4	2	4		2	5	1	5		2	5	4	4
311	2011-13	mother	woman	23.8194	8.12778	adult	unknown	2		4	2	4	1		3	3	5	4		5	5	5	2		3	3	5	3		5	5	5	5		5	5	5	3		5	5	5	4		5	5	5	4
312	2011-13	sibling	woman	30	2	adult	unknown	2		4	2	4	2		3	2	3			3	2	3	2		3	2	3	2		4	3	2	3		4	3	2	2		4	3	2	2		4	3	2	2
313	2011-13	mother	woman	32.25	4	adult	unknown	5		5	5	5	2		3	2	5	3		5	3	5	3		2	3	2	3		3	2	3	3		3	2	1	2		3	2	2	5		5	3	5	3
314	2011-13	sibling	woman	12.0639	2.475	adult	unknown	3			3	4	4			5	5	5			4	5	3			3	4	5			5	5	3			2	5	2			5	4	5			5	5	2
315	2011-13	sibling	woman	23.4111	5.06389	adult	unknown	3		4	3	5	1		3	2	5	4		4	4	5	3		2	2	3	3		3	3	4			3	3	4	2		2	3	4	2		3	2	3	3
316	2011-13	sibling	woman	27.6	1	puppy	unknown	3		5	4	5	2		3	3	5	3		3	4	5	2		2	3	4	3		3	3	1	3		3	3	1	3		3	3	1	3		4	4	1	2
317	2011-13	mother	woman	21.4194	11	adult	unknown	2			3	5	2			3	4	5			4	5	3			3	4	5			3	4	5			4	2	5			5	5	4			4	5	4
318	2011-13	sibling	man	32.5472	2	adult	unknown	1		4	4	4	1		2	4	3	4		4	4	4	3		2	3	4	3		4	3	3	2		4	3	2	3		4	4	1	5		4	5	4	4
319	2011-13	mother	woman	23	5.08611	adult	unknown	3		5	2	5	2		5	2	5	5		5	2	5	2		3	2	5	5		5	1	4	5		5	2	5	5		5	1	4	5		5	1	4	5
320	2011-13	mother	woman	30.8	6.26111	adult	unknown	3		5	3	5	2		2	1	4	5		5	5	5	2		3	1	4	4		4	3	4	5		3	3	5	4		3	2	2	3		3	3	4	4
321	2011-13	mother	woman	43	4.30833	adult	unknown	2		2	2	2	1		2	1	2			5		5	1		2	1	2	2		3	2	1			2								1		2	2	1	1
322	2011-13	mother	woman	40.0028	3.23333	adult	unknown	5				4	1				4	1				5	1				3	1				2	1					1				3	1				4	1
323	2011-13	sibling	woman	32.3111	2.80556	adult	unknown	2			2	3	1			2	3	2			5	5	2			3	3	2			3	2	1			3	1	2			2	2	2			3	3	1
324	2011-13	mother	man	29.0417	10.2917	adult	unknown	2		3		2	1		2	2	2	2		3	3	4	1		3	2	2	2		2	2	1	3		3	2	1	2		2	2	2	2		2	2	2	1
325	2011-13	mother	woman	31.3361	2.63611	adult	unknown	4		4	3	3	3		4	3	4	4		5	3	4	4		3	4	4	5		5	3	4	4		5	3	2	4		5	4	5	4		4	3	5	4
326	2011-13	mother	man	30	6	adult	unknown	1		4	3	2	1		2	2	3	2		3	4	4	2		3	3	3	3		3	4	2	2		2	4	1	2		3	5	3	2		3	5	2	1
327	2011-13	mother	woman	25.2889	3.45	adult	unknown	2		3	3	4	1		1	3	4	4		2	5	5	2		3	2	3	3		2	3	4	3		3	3	3	2		4	4	4	2		2	4	5	1
328	2011-13	father	woman	22	2	adult	unknown	2		5	3	5	1		3	2	4	3		3	3	4	2		2	2	4	3		2	3	2	3		3	3	3	2		4	3	1	2		3	3	1	2
329	2011-13	mother	woman	35.9083	0.458333	puppy	unknown	4		4	3	4	1		3	2	5	5		5	4	5	4		5	4	4	5		5	4	4	4		4	3	1	5		5	4	5	5		4	4	5	4
330	2011-13	sibling	woman	35	1	puppy	unknown	3			2	4	2			2	5	3			5	5	2			3	5	1			2	5	1			3	3	4			3	1	2			2	1	1
331	2011-13	mother	woman	43	2	adult	unknown	2		3	2	4	1		3	1	4	2		4	2	5	1		2	2	3	3		3	2	1	3		3	2	1	2		5	5	1	2		4	5	1	1
332	2011-13	mother	woman	28.7167	0.925	puppy	unknown	3		5	3	5	2		3	2	4	4		4	4	5	3		3	3	4	4		4	3	3	4		4	3	5	5		4	5	4	4		4	4	4	4
333	2011-13	mother	man	53	1.59444	adult	unknown	2		3	2	4	2		4	2	4	2		4	3	5	1		3	2	3	2		3	3	4	2		3	3	4	2		3		2	2		4	4	4	2
334	2011-13	sibling	woman	59.5417	6.92778	adult	unknown	2		5	1	5	1		2	2	2	3		5	3	5	3		4	2	3	3		5	2	5	2		4	2	4	2		5	2	3	3		5	2	4	2
335	2011-13	mother	woman	46	0.3	puppy	unknown	2		2	2	3	2		3	2	3	3		4	3	5	2		2	2	3	4		4	3	4	2		4	3	4	2		3	2	3	4		4	3	4	3
336	2011-13	mother	man	54	4	adult	unknown	2		3			1		3	3	4	2		4	3	4	3		3	3	3	2		2	2	2	2		3	2	1	2		2	2	1	2		3	3	2	2
337	2011-13	father	man	59	9	adult	unknown	2		4	2	4	2		1	2	4	1		2	2	5	2		1	4	2	2		2	2	5	2		2	2	5	3		2	3	5	2		3	2	5	2
338	2011-13	sibling	woman	18.5306	1	puppy	unknown	2			3	5	2			3	5	3			5	4	2			3	4	2			5	5	2			4	4						3			5	5	2
339	2011-13	sibling	woman	26.075	7	adult	unknown	3		5	2	5	3		4	2	5	4		5	4	5	2		3	3	3	4		5	3	5	3		5	2	5	3		5	4	5	3		5	4	5	3
340	2011-13	sibling	woman	43.1778	1.93889	adult	unknown	2		2	2	5	1		1	1	5	2		2	5	5	3		1	2	5	2		2	4	4	2		2	4	4	2		2	5	5	1		1	5	4	1
341	2011-13	father	woman	36.925	1	puppy	unknown	2		4	4	3	1		3	4	4	2		3	4	4	2		3	4	4	1		4	4	4	1		4	4	4	1		4	5	3	1		3	5	5	1
342	2011-13	mother	woman	20.2472	4	adult	unknown	3		4	2	4	1		1	1	5	4		5	3	5	1		2	2	2	2		2	2	2	2		2	2	2	3		5	2	4	3		5	3	4	2
343	2011-13	sibling	woman	25	2.46111	adult	unknown	3		4	2	4	2		4	1	5	3		4	3	5	3		2	2	5	3		5	3	1	3		5	3	1	2		5	4	2	2		4	3	2	2
344	2011-13	sibling	woman	23	1.33333	adult	unknown	3		4	2	4	2		4	2	4	3		5	3	4	4		2	2	4	2		5	3	3	2		4	2	1	2		5	3	5	3		5	3	5	2
345	2011-13	mother	woman	22	1	puppy	unknown	3		4	3	4	1		4	1	5	3		5	3	5	1		3	2	4	4		5	3	2	4		5	1	1	3		5	3	1	2		5	4	3	4
346	2011-13	father	woman	26.2472	2.02222	adult	unknown	4		4	4	4	4		5	3	5	4		5	5	5	3		2	3	5	4		5	5	4	2		2	3	2	2		2	3	1	4		3	4	3	2
347	2011-13	sibling	woman	43.0278	7	adult	unknown	2		3	2	4	2		3	3	5	2		5	5	5	2		3	3	4	2		5	4	5	2		4	2	4	2		4	4	5	2		2	3	5	1
348	2011-13	mother	woman	37.4639	1.92222	adult	unknown	3			3	4	1		2	2	3	3		4	3	5	3		2			3		4	3	1	4		5	4	4	3		5	3	3	3		5	3	4	3
349	2011-13	mother	woman	35.4972	1.11389	adult	unknown	2		3	2	5	2		3	2	5	3		4	4	5	3		2	2	4	2		4	3	3	3		3	2	4	3		4	4	2	2		3	4	4	2
350	2011-13	sibling	woman	24.2861	0.422222	puppy	unknown	5		3	5	5	4		3	4	3	5		3	5	5	2		2	3	2	4		3	3	3	4		3	4	2	5		3	4	3	5		3	4	3	5
351	2011-13	mother	woman	19	2	adult	unknown	4		3	2	4	2		4	3	5	3		3	3	4	2		2	2	2	3		3	3	3	3		2	2	2	3		3	3	1	3		3	3	2	3
352	2011-13	father	woman	27	0.944444	puppy	unknown	5		5	3	5	2		4	2	5	5		5	5	5	3		4	2	4	4		2	4	2	5		4	4	2	4		5	5	1	5		5	5	2	4
353	2011-13	sibling	woman	40.2833			unknown	2		2	2	4	2		2	2	5	4		3	3	5	2		2	2	5	3		4	3	4	2		3	3	4	2		2	1	1	4		3	3	5	3
354	2011-13	mother	woman	26.2667	1.34444	adult	unknown	2		5	2	3	1		4	2	3	3		5	4	4	2		2	1	4	4		5	2	1	4		5	1	1	5		5	4	3	5		4	2	3	5
355	2011-13	mother	woman	35.5917	5.56667	adult	unknown	2		4	2	5	1		1	1	4	3		4		5	2		3	1	1	4		4	3	3	4		3	2	1	3		4	4		3		3	3	2	3
356	2011-13	mother	woman	30.75	2.65	adult	unknown	2		3	2	4	1		3	1	3	3		3	3	5	2		2	2	3	3		2	2	2	2		2	2	2	2		2	2	3	2		2	3	4	2
357	2011-13	sibling	woman	41.5278	9.01667	adult	unknown	1		5	3	4	1		4	3	4	3		5	5	5	1		3	2	1	1		4	2	1	2		5	3	1	1		5	2	1	1		4	4	1	1
358	2011-13	mother	woman	37	2.98611	adult	unknown	3		5	2	4	2		3	2	4	5		5	3	5	2		2	3	3	5		5	4	5	5		5	3	4	3		5	2	1	4			5	2
359	2011-13	mother	woman	52	2	adult	unknown	2		4	2	4	2		5	2	5	5		5	5	5	2		2	2	2	2		2	2	2	3		5	3	3	2		2	2	2	2		2	2	2	2
360	2011-13	mother	woman	28	2.29444	adult	unknown	2		3	3	4	1		3	2	5	3		5	3	5	2		3	3	3	2		4	4	2	2		4	4	2	2		5	5	3	3		5	5	3	3
361	2011-13	mother	woman	29.1222	0.497222	puppy	unknown	3		4	3	4	2		3	3	5	2		5	5	5	2		2	1	5	4		5	2	1	3		2	2	1	5		5	4	3	5		5	2	4	5
362	2011-13	mother	woman	49	12	adult	unknown	3		2	2	4	2		2	2	3	3		3	3	3	2		3		4	4		2	2	2	3		2	2	2	3		3	3	3	3		2	2	2	3
363	2011-13	mother	woman	26.3472	15	adult	unknown	2		5	2	2	2		2	2	3	5		5	4	5	5		3	3	5	5		3	3	4	4		2	2	2	2		3	3	5	3		4	3	5	3
364	2011-13	sibling	woman	22.7056	7.61111	adult	unknown	5			4	4	3			3	3	5			5	5	3			3	3	4			5	2	4			4	4	3			4	4	4			4	4	2
365	2011-13	mother	woman	32.2917	4	adult	unknown	4		4	4	4	2		4	4	5	4		5	4	5	2		2	2	3	4		4	4	3	4		5	5	3	3		5	4	4	3		3	3	3	3
366	2011-13	sibling	woman	36.2917	2.11667	adult	unknown	2		5	4	5	2		3	1	5	5		5	5	5	3		3	3	3	3		3	2	3	2		1	2	1	5		5	5	5	5		3	5	5	5
367	2011-13	mother	woman	37	0.377778	puppy	unknown	4		4	2	4	1		5	2	5	5		5	5	5	2		3	3	3	5		5	3	4	4		5	2	4	5		5	5	3	5		4	4	4	5
368	2011-13	father	woman	39.0167	4.45833	adult	unknown	2		2	3	4	1		1	2	3	2		1	4	5	2		3	3	3	3		3	3	2	4		2	3	2	3		2	3	2	2		2	3	2	2
369	2011-13	mother	woman	31.0556	10.4167	adult	unknown	1		5		5	2		2		3	1		3		4			3		5	2		2		1	2		2		1	2		4		1	2		4		2	1
370	2011-13	mother	woman	25	2	adult	unknown	3			3	4	2			3	3	2			5	4	2			3	4	5			4	3	3			3	1	3			4	1	4			4	1	3
371	2011-13	mother	woman	31.4278	2	adult	unknown	2		5	4	5	1		4	4	5	3		4	4	5	3		4	1	3	2		3	3	2	2		3	3	3	2		3	3	3	2		4	3	4	1
372	2011-13	mother	woman	23.2722	2	adult	unknown	2		4	2	4	2		4	2	4	2		4	3	4	2		3	2	3	3		4	2	2	3		3	2	2	3		5	2	3	3		5	2	4	3
373	2011-13	mother	woman	19.0472	4	adult	unknown	2		3	3	4	1		4	4	4	3		4	5	5	2		3	3	3	4		4	4	2	3		4	4	1	4		4	5	1	2		4	5	3	4
374	2011-13	father	woman	21.9889	0.6	puppy	unknown	3		4	4	4	2		2	3	5	3		4		5	2		2	2	4	4		3	4	3	3		3	4	4	2		2	4	3	2		3	4	3	2
375	2011-13	father	woman	30.9833	7.06111	adult	unknown	2		5	2	5	3		5	2	5	4		5	3	5	2		4	2	5	3		5	2	5	3		5	2	5	2		5	2	5	2		5	2	5	2
376	2011-13	mother	man	32.8861	4.05833	adult	unknown	2		2	2	2	1		3	3	3	4		5	5	5	2		3	2	2	4		4	2	2	2		4	3	1	2		4	3	2	3		5	4	4	3
377	2011-13	mother	woman	19.1639	7	adult	unknown	4		4	3	2	3		3	3	3	4		3	3	5	3		2	2	2	4		3	3	2	3		3	2	1	3		4	4	2	2		3	3	2	3
378	2011-13	mother	woman	27.3833	3	adult	unknown	2		5	5	4	2		4	4	4	4		5	5	5	2		2	1	3	3		4	4	2	3		4	4	2	3		4	4	1	4		4	4	1	3
379	2011-13	mother	woman	43.875	2.03889	adult	unknown	1		5	3	5	1		5	3	5	1		5	5	5	1		2	2	5	1			4	5	1		3	3	5	1		2	2	3	1		4	4	5	1
381	2011-13	mother	woman	29	4	adult	unknown	3		4	4	4	4		5	5	5	5		5	5	5	2		2	2	4	4		4	4	4	5		5	5	4	5		5	5	2	5		5	5	2	4
382	2011-13	mother	man	13	13	adult	unknown	2			3	3	1			2	2	1			5	5	1			3	3	1			5	5	1			5	5	1			5	5	1			5	5	1
383	2011-13	mother	woman	19.9139	0.672222	puppy	unknown	3		4	4	4	2		4	2	5	3		5	3	5	2		3	2	3	3		5	2	2	3		5	2	2	3		3	2	3	3		3	2	3	4
384	2011-13	mother	woman	25	1.30833	adult	unknown	2		4	2	4	2		2	2	5	5		5	4	5	3		3	3	4	4		4	3	4	4		4	3	3	3		4	3	3	2		3	3	5	2
385	2011-13	mother	woman	40	1.96111	adult	unknown	2		5		5	1		3	5	5	1		4	4	5	2		2	1	5	1		5	4	4	1		5	5	2	1		2	3	2	1		5	4	2	1
386	2011-13	sibling	woman	24.1417	2.30556	adult	unknown	3			2	5	2			1	5	3			3	5	2			2	4	2			2	2	2			2	2	2			2	2	2			2	2	2
387	2011-13	father	woman	50	12	adult	unknown	1		4	4	4	1		5	5	5	5		5	5		3		4	4	4	4		5	3	4	5		5	4	5	3		5	5	1	2		5	3	5	2
388	2011-13	sibling	woman	29	1.58333	adult	unknown	2		4	3	4	2		3	3	4	5		5	5	5	2		2	2	3	3		4	4	2	2		4	3	2	3		4	3	1	3		4	3	2	3
389	2011-13	father	woman	34.175	1.26111	adult	unknown	2			2	5	2			1	5	4			3	5	2			2	4	2			3	4	2			2	3	2			3	3	1			3	5	1
390	2011-13	mother	woman	22.9111	6.12778	adult	unknown	4		4	4	4	4		5	5	5	4		4	4	5	2		2	2	2	4		4	3	3	4		4	3	1	4		5	5	5	3		5	5	5	4
391	2011-13	mother	man	60.1639	2.48611	adult	unknown	1		4	3	4	1		4	3	5	4		5	3	5	1		3	2	4	4		5	3	4	4		5	3	5	1		5	2	3	4		5	2	4	4
392	2011-13	none / unspecified	man	39.3861	6	adult	unknown					5					4					4					3					3					4					1					3
393	2011-13	sibling	woman	24	3	adult	unknown	4		4	4	4	1		2	2	5	4		4	4	5	3		3	3	2	3		3	3	3	3		3	3	3	3		3	3	5	3		5	5	5	2
394	2011-13	mother	woman	29.8	3	adult	unknown	3		4	4	5	2		2	3	3	2		3	4	4	3		3	3	3	3		4	3	3	3		3	4	4	3		4	4	2	2		4	4	3	1
395	2011-13	sibling	woman	14.9972	0.858333	puppy	unknown	5			3	5	5			3	4	5			5	5	4			3	2	3			5	2	3			5	2	3			2	2	4			3	4	4
396	2011-13	mother	woman	17.4611	0.211111	puppy	unknown	4			3	4	4			3	5	4			4	5	2			2	4	4			3	4	4			3	1	4			4	1	4			4	5	4
397	2011-13	mother	woman	38.0972	4.225	adult	unknown	2		4	2	4	1		3	2	4	3		4	4	5	2		2	3	3	3		4	3	2	3		4	4	2	4		5	3	1	3		5	4	2	4
398	2011-13	mother	woman	32.275	5.51389	adult	unknown	2			2	2	1			1	2	2			3	2	2			2	2	3			3	1	3			2	1	3			4	1	3			3	2	2
399	2011-13	mother	man	42.0389	3.63889	adult	unknown	2		2	2	3	1		2	2	4	1		2	3	5	1		2	2	2	2		2	2	2	1		2	2	3	1		2	2	1	2		3	3	1	1
400	2011-13	mother	woman	19.1417	1.21944	adult	unknown	4			3	4	3			3	4	5			5	5	1			1	3	5			4	2	5			2	1	5			4	1	5			4	1	4
401	2011-13	father	woman	26.1222	0.286111	puppy	unknown	2		5	5	5	2		4	2	5	2		4	3	5	2		2	2	5	3		4	2	2	3		3	2	2	3		4	3	3	2		5	3	3	2
402	2011-13	mother	woman	34.4667	10.8444	adult	unknown	3		4	2	2	3		3	2	2	4		4	5	5	3		4	2	2	5		4	4	4	5		4	3	4	4		5	5	2	4		5	4	3	4
403	2011-13	mother	woman	33.3528	0.633333	puppy	unknown	4		5	3	4	4		5	4	5	5		5	5	5	2		4	3	5	5		5	5	5	5		5	5	5	5		5	5	1	5		4	5	5	5
404	2011-13	mother	woman	32.8417	0.477778	puppy	unknown	3		4	3	4	2		3	2	4	4		4	5	5	3		4	3	4	1		2	2	3	3		3	3	2	2		3	3	3	3		3	3	4	3
405	2011-13	mother	man	44	4	adult	unknown	2		4	2	3	2		2	2	3	4		4	3	4	3		3	2	3	4		2	2	2	4		2	2	2	2		3	2	2	2		3	2	2	2
406	2011-13	mother	woman	30.3361	8.60278	adult	unknown	2		5	1	5	1		2	1	3	2		3	2	5	4		3	2	5	2		3	1	2	2		2	2	2	2		5	2	3	2		3	2	5	1
407	2011-13	mother	woman	35.8667	2	adult	unknown	2		2	2	3	2		1	2	2	5		2	5	5	2		1	3	3	5		1	3	1	5		2	4	1	4		2	4	4	4		2	4	5	3
408	2011-13	mother	woman	41.5611	3.45278	adult	unknown	4		4	2	3	2		2	1	4	2		2	2	4	2		3	1	3	2		3	1	2	2		3	1	1	2		3	2	3	2		2	1	3	1
409	2011-13	mother	woman	22.7194	1	puppy	unknown	3		4	3	4	2		3	2	4	2		5	4	4	3		3	2	4	4		4	3	2	3		4	3	2	3		5	3	2	3		4	3	2	3
410	2011-13	sibling	woman	52	1.86667	adult	unknown	3			3	4	3			3	4	4			4	4	3			3	4	3			3	3	2			2	2	2			2	1	2			3	1	2
411	2011-13	mother	woman	29	3.08611	adult	unknown	5			4	4	2			2	2	5			5	5	2			2	3	3			3	2	3			3	2	5			3	2	5			4	3	5
412	2011-13	sibling	woman	28.575	2.24722	adult	unknown	2		4	3	4	1		3	3	3	2		4	3	4	2		2	2	3	1		4	2	3	2		4	2	5	2		4	3	1	2		3	2	3	1
413	2011-13	father	woman	29.5639	3	adult	unknown	2		5	3	5	1		2	2	4	2		3	3	3	2		3	2	4	3		3	2	2	2		2	2	2	2		4	5	2			4	5	4	1
414	2011-13	father	woman	36.7917	4.12222	adult	unknown	2		4	4	4	2		3	3	5	3		4	4	5	2		2	2	3	2		5	5	5	2		5	5	4	2		4	5	2	2		4	4	5	3
415	2011-13	mother	woman	31.2194	2.76944	adult	unknown	3		5	3	5	2		3	3	4	5		4	4	5	3		3	2	4	4		3	2	2	2		2	2	2	5		5	3	5	4		4	3	4	4
416	2011-13	mother	woman	23.0111	0.525	puppy	unknown	3			4	5	3			3	5	5			5	5	1			2	4	5			4	3	5			4	4	3			3	3	4			4	5	4
417	2011-13	mother	woman	24.7417	3.18056	adult	unknown	5		5	2	5	1		2	1	3	5		5	5	5	4		3	4	3	5		5	5	3	5		4	3	2	5		5	4	5	5		5	5	5	5
418	2011-13	mother	woman	34.45	2	adult	unknown	2		3	2	4	2		4	2	4	5		5	4	5	1		2	2	2	1		2	3	2	3		4	4	4	2		3	3	2	3		5	4	3	1
419	2011-13	mother	man	31.075	2.02222	adult	unknown	3		4	3	4	2		4	4	4	3		5	4	5	1		3	2	4	3		3	3	4	4		5	4	4	2		4	4	3	2		5	4	3	2
420	2011-13	sibling	woman	36.2444	3.49722	adult	unknown	2			3	4	2			3	3	2			5	5	3			3	3	2			4	4	2			5	5	2			5	4	2			5	5	1
421	2011-13	mother	woman	38.2639	14	adult	unknown	3		4	1	2	2		2	1	2	2		3		4	3		3		2	4		4		2	2		3	4	1	2		3	2	1	2		3		2
422	2011-13	father	woman	33.4639	7.59167	adult	unknown	2		3	2	3	2		2	3	3	4		3	4	5	3		2	3	4	4		3	3	3	3		3	2	2	5		2	2	5	5		2	4	4	2
423	2011-13	mother	woman	26	3	adult	unknown	3		3	2	4	2		3	2	5	2		3	3	3	2		1	2	2	3		4	2	2	3		4	2	2	5		5	2	2	2		3	2	3	2
424	2011-13	none / unspecified	man	64.5833	4.65278	adult	unknown			5		5			2		5			5		5			2		3			4		2			4		3			5		2			5		3
425	2011-13	mother	man	48.3028	4.725	adult	unknown	2		4	2	3	1		2	2	2	2		2	2	4	3		2	2	3	2		2	2	2	3		2	2	1	3		2	2	1	2		2	2	1	2
426	2011-13	mother	woman	57.2778	2	adult	unknown	5		4		5	2		2		3	3		3		4	1		1		3	3		3		2	3		3		3	2		2		2	2		2		2	2
427	2011-13	mother	woman	16.9417	3.93056	adult	unknown	2			3	5	2			3	5	3			4	5	3			2	3	2			2	4	2			3	5	2			3	5	1			3	5	1
428	2011-13	sibling	woman	16.9972	4.02778	adult	unknown	5			3	4	2			2	5	3			3	5	2			2	3	2			3	3	2			2	1	3			3	3	3			3	4	3
429	2011-13	mother	man	29	1.49722	adult	unknown	2		3	3	4	1		2	3	4	2		3	3	3	2		2	2	3	3		3	3	1	2		4	3	2	3		3	3	2	3		3	4	2	4
430	2011-13	sibling	woman	48.8111	5	adult	unknown	2			3	4	2			2	4	4			3	5	3			2	4	3			2	3	3			2	1	3			2	2	2			2	2	3
431	2011-13	mother	woman	30.8222	0.65	puppy	unknown	3			4	5	2			2	5	4			4	5	1			2	4	3			3	2	3			3	4	3			3	4	3			3	4	2
432	2011-13	mother	man	23.9917	8	adult	unknown	3			3	4	1			3	5	2			4	4	3			2	4	2			3	4	3			2	2	2			2	1	1			3	3	1
433	2011-13	sibling	woman	31.2694	0.891667	puppy	unknown	3		4	2	5	3		4	1	5	3		5	5	5	3		3	1	5	3		5	5	5	3		5	5	5	3		2	5	5	5		3	3	5	5
437	2011-13	none / unspecified	man	60.6139	5.9	adult	unknown			3	2	3			3	2	5			3	2	3			2	2				3	2	2			3	2	2			4	2	2			4	2	3
441	2011-13	mother	woman	31.3361	4	adult	unknown	4		4	4	3	2		3	2	4	5		5	4	4	3		3	4	4	4		5	3	2	4		5	3	3	4		5	4	5	3		4	3	5	4
444	2011-13	sibling	woman	24.1417	8.20833	adult	unknown	5			2	5	1			1	3	3			3	3	2			2	5	2			2	2	2			2	2	3			2	3	2			3	2	2
445	2011-13	father	woman	21.275	1	puppy	unknown	1		4	3	4	1		5	3	5	2		4	4	4	1		2	3	3	1		4	4	3	1		4	4	4	1		4	4	3	1		4	4	3	1
447	2022-23	mother	woman	38	3	adult	no	3			1	4	4			1	3	4			5	4	4			2	1	3			1	1	5			2	1	4			2	1	3			2	1	3
448	2022-23	sibling	woman	23	5.88056	adult	no	4		5	3	5	3		5	5	5	5		5	5	5	4		3	4	3	4		5	5	5	3		5	4	5	1		5	5	4	2		5	5	5	2
449	2022-23	mother	woman	20	5.55278	adult	no	4			5	4	2			3	4	3			5	4	3			4	2	4			5	3	4			5	3	4			5	2	4			5	1	3
450	2022-23	mother	woman	20	7.11111	adult	no	5		4	2	3	2		2	1	3	4		5	4	5	3		4	2	3	4		5	4	4	4		4	3	3	2		4	4	3	3		5	4	3	2
452	2022-23	father	woman	19	0.277778	puppy	no	5			2	5	2			2	5	4			4	4	2			2	2	3			3	2	3			4	2	3			5	5	2			4	5	4
453	2022-23	mother	woman	20	11	adult	no	4		5	3	4	2		3	3	5	4		5	5	5	2		4	2	1	3		5	3	1	2		3	1	1	5		5	3	5	3		5	3	4	2
454	2022-23	mother	woman	22	0.9	puppy	no	3		4	2	3	1		2	1	3	3		4	3	4	3		4	2	2	3		3	2	1	3		3	2	1	3		4	4	2	2		2	3	2	2
455	2022-23	none / unspecified	woman	56	8	adult	yes		4			4		1			4		4			5		2			3		5			2		4			1		2			1		2			1		2
456	2022-23	sibling	woman	23	4.14167	adult	no	3		5	2	5	3		5	2	5	4		4	4	5	3		3	2	3	4		4	3	5	4		4	2	5	3		4	4	5	3		4	3	5	4
457	2022-23	mother	woman	22	13.9778	adult	no	2		5	3	4	1		3	1	1	3		3	4	4	2		3	4	2	3		3	3	2	2		2	2	1	2		4	5	2	2		4	4	1	1
458	2022-23	other	woman	57	7.11389	adult	yes	2	2	3	2	2	1	2	2	1	1	1	3	3	2	2	1	4	3	2	2	1	4	4	3	1	1	4	4	3	1	1	4	4	3	2	1	4	4	3	2	1	4
460	2022-23	none / unspecified	woman	47	3.14167	adult	yes		4	4		4		3	2		3		5	5		5		4	5		4		3	5		2		3	4		2		3	5		3		3	5		5		2
461	2022-23	mother	woman	41	12	adult	yes	3	5	5	4	5	2	3	2	2	2	5	5	5	5	5	4	5	3	3	5	3	3	4	5	3	3	2	3	3	2	5	2	3	5	2	4	2	3	5	1	3	2
463	2022-23	mother	woman	38	8.73056	adult	yes	2	4	4	2	3	2	5	5	5	5	5	5	5	5	5	4	3	3	4	5	5	2	5	4	2	5	5	5	5	5	4	1	3	3	1	5	5	5	4	1	5	4
464	2022-23	mother	woman	36	1.01667	adult	yes	2	5	5	3	5	2	5	3	2	4	3	5	5	4	5	2	4	4	3	3	2	2	4	4	1	2	2	4	3	1	2	4	5	3	1	2	4	5	3	3	1	4
465	2022-23	other	woman	40	4	adult	yes	2	5	5	1	3	1	3	2	1	3	1	4	4	2	3	2	2	2	3	2	2	3	4	2	2	1	3	2	2	2	1	1	3	3	1	1	3	3	3	3	1	3
466	2022-23	other	woman	35	3.49444	adult	yes	3	4	4	2	3	2	4	3	3	4	5	5	5	5	5	3	4	4	3	4	2	4	5	3	4	2	4	4	3	4	4	2	3	3	3	4	3	4	4	3	4	4
469	2022-23	sibling	woman	29	4.475	adult	yes	3	5	3	2	5	2	5	2	2	5	5	5	3	5	5	4	4	3	2	3	5	4	3	5	4	5	4	3	4	4	5	1	3	5	4	5	3	3	5	4	4	2
470	2022-23	sibling	woman	46	2	adult	yes	2	5	5	2	3	2	5	3	2	3	4	5	5	4	4	2	4	4	3	3	2	2	4	3	1	2	2	4	2	1	2	2	5	4	3	3	3	5	4	3	2	3
471	2022-23	none / unspecified	woman	52	0.230556	puppy	yes		3		3	4		2		2	4		5		5	5		3		4	4		4		5	3		3		3	3		2		3	2		3		3	2		4
472	2022-23	sibling	woman	22	1	puppy	no	2		3	4	2	2		3	3	2	3		4	5	3	3		3	3	2	2		3	3	2	2		3	3	1	4		4	4	1	4		4	4	1	3
473	2022-23	sibling	woman	22	15	adult	no	2		5	2	2	2		3	2	2	3		4	5	4	4		4	2	2	3		5	3	2	3		5	2	2	4		4	4	3	2		3	3	2	2
474	2022-23	father	woman	36	4	adult	no	2		4	2	4	2		4	1	5	3		5	3	5	2		3	2	4	2		5	2	5	2		5	2	5	2		4	2	4	2		4	2	4	2
475	2022-23	sibling	woman	46	3.25278	adult	no	3		4	3	4					4	4		4	4	4	4		3	2	5	2		4	4	4	2		3	3	2	3		4	4	4	2		4	4	4	4
476	2022-23	father	man	22	4.03056	adult	no	3			2	3	1			1	5	4			4	5	3			2	1	5			2	1	5			3	1	2			2	1	2			2	1	2
477	2022-23	none / unspecified	woman	59	12.8389	adult	yes		3			3		2			3		5			5		3			2		5			4		5			3		3			2		3			3		5
478	2022-23	sibling	woman	41	3.35	adult	yes	2	5	3	3	5	1	2	1	1	2	3	5	2	3	5	3	3	1	3	3	3	5	2	4	2	3	5	2	3	2	2	2	4	4	5	2	2	2	2	3	1	1
479	2022-23	other	woman	43	7.13333	adult	yes	3	5	3		5	1	2	1		5	2	4	4		4	1	2	2		2	2	2	2		3	2	2	2		3	1	2	2		3	1	3	3		4	1	1
480	2022-23	father	woman	32	0.591667	puppy	no	2		5	3	5	2		4	4	5	3		5	5	5	2		4	4	4	2		5	3	2	2		5	4	4	1		5	5	2	2		5	5	3	2
482	2022-23	sibling	woman	48	13.8028	adult	no	2		5	2	5	2		3	2	4	3		3	4	5	3		3	3	3	4		4	3	1	4		3	4	1	3		5	4	1	3		4	4	2	3
483	2022-23	sibling	woman	51	1.88333	adult	yes	2	2	5	2	5	2	2	5	2	5	4	4	5	3	4	2	2	5	4	5	4	3	5	4	5	4	4	5	4	5	2	2	5	4	5	3	2	5	3	5	3	2
484	2022-23	mother	woman	44	5	adult	no	2		3	2	3	1		1	1	4	5		5	5	5	2		2	2	4	3		4	4	1	3		4	4	1	2		3	3	1	3		4	4	1	1
485	2022-23	sibling	woman	40	8	adult	no	2		2	1	5	2		2	2	4	3		2	1	5	2		2	2	2	3		3	2	4	2		2	2	4	2		3	2	3	2		2	2	4	1
486	2022-23	sibling	woman	55	10.7778	adult	yes	2	3	4	3	4	2	2	2	3	4	5	5	5	5	5	2	2	2	2	4	2	2	4	3	3	2	2	4	3	2	1	2	4	4	4	2	2	4	4	4	4	4
488	2022-23	other	woman	37	6.83889	adult	no	1		3	2	4	1		1	2	4	2		3	4	4	1		3	3	4	1		4	3	3	1		2	2	2	2		3	4	2	2		3	4	2	2
489	2022-23	mother	woman	41	11	adult	yes	3	5	5	2	5	2	3	3	2	3	3	3	3	3	3	2	3	3	3	4	3	2	3	3	2	4	3	4	2	2	2	2	3	3	2	2	3	3	3	2	2	1
490	2022-23	mother	woman	42	2	adult	no	2		4	2	4	2		3	2	5	5		5	4	5	3		4	2	4	5		5	3	5	4		5	2	5	3		4	4	4	4		4	3	4	4
491	2022-23	sibling	woman	35	2	adult	no	2		3	2	4	1		2	1	4	4		5	4	5	2		4	2	4	2		4	2	4	2		4	2	3	3		5	2	4	4		5	3	5	4
492	2022-23	mother	woman	25	3	adult	no	2		4	2	4	1		2	2	5	3		4	3	5	2		2	2	3	3		4	3	2	3		2	2	2	2		5	2	3	2		5	2	4	2
493	2022-23	mother	woman	25	1.9	adult	no	2		5	3	5	1		3	3	4	3		4	3	4	2		3	2	3	2		4	2	2	2		4	2	2	3		4	3	2	3		4	3	2	2
494	2022-23	none / unspecified	woman	35	7	adult	no			3		5			1		5					5			5		4			5		2			5		2			5		3			4		3
495	2022-23	none / unspecified	woman	26	1	puppy	no			5		5					5			5		5			3		4			2					2					5		3			5
496	2022-23	none / unspecified	woman	63	6.63611	adult	yes		2			5		1			5		5			5		3			2		3			2		2			1		2			2		3			2		4
497	2022-23	other	woman	28	3	adult	no	2		5	3	5	1		2	1	3	2		5	5	5	2		5	2	5	4		5	4	5	3		4	3	4	2		5	4	1	2		5	4	1	2
498	2022-23	other	woman	41	4.79722	adult	yes	1	3	3	2	4	1	3	3	1	4	2	3	3	2	5	1	3	2	2	5	1	3	4	2	4	1	2	4	2	4	1	3	5	2	1	1	3	4	2		1	3
499	2022-23	sibling	woman	29	2.33889	adult	no	5		5	5	5	3		4	3	3	5		5	5	5	4		3	3	3	4		4	4	3	4		4	4	3	4		5	4	3	4		5	3	3	4
500	2022-23	sibling	woman	27	6.67778	adult	no	2		5	2	3	2		4	2	3	2		5	5	5	2		3	3	3	2		3	2	1	3		3	1	1	2		5	2	4	2		5	3	5	1
501	2022-23	father	woman	30	2.93056	adult	no	2		5	2	4	1		3	2	4	1		5	3	4	1		4	4	4	2		4	3	3	3		4	3	3	2		4	3	2	1		4	2	2	1
502	2022-23	mother	woman	30	7.18889	adult	no	3		5	3	5	2		3	2	4	5		5	5	5	4		4	3	3	4		4	3	4	3		5	3	4	5		5	5	5	4		5	4	5	4
503	2022-23	father	woman	33	0.958333	puppy	no	2		3	2	3	2		2	2	5	3		5	5	5	2		3	3	3	3		3	4	3	3		5	4	4	1		5	5	5	2		5	5	5	2
504	2022-23	father	woman	42	2	adult	no	4		4		5	2		2		5	5		5		5	4		3		4	5		4		4	4		4		4	5		5		5	4		4		5	4
505	2022-23	mother	woman	30	3.93056	adult	no	3		4	2	5	1		2	2	5	3		4	3	4	3		3	1	3	3		3	1	1	3		2	1	1	4		3	2	2	3		3	2	2	3
506	2022-23	mother	woman	35	3.25833	adult	no	3		5	3	5	2		3	3	5	4		4	4	5	3		3	3	2	4		5	3	4	4		5	3	5	4		5	4	5	3		5	3	5	3
507	2022-23	mother	woman	37	10	adult	no	3			2	4	2			2	3	2			5	4	2			3	4	2			3	4	2			3	4	4			4	3	2			3	3	3
508	2022-23	mother	woman	29	0.711111	puppy	no	2		5	2	5	2		3	2	5	5		5	5	5	4		4	2	4	3		4	2	2	4		4	3	1	3		4	2	1	2		4	2	2	2
509	2022-23	mother	woman	31	14.3833	adult	no	4				4	2				2	3				5	1				1	4				3	3				1	3				2	2				2	1
510	2022-23	other	woman	51	12	adult	yes	1	2	2	1	5	1	1	1	1	5	1	2	2	2	5	3	2	3	2	3	2	2	2	2	3	2	2	2	2	3	2	2	4	2	4	1	2	2	2	4	1	2
511	2022-23	mother	woman	28	0.625	puppy	no	2		5	3	4	2		2	2	5	4		4	4	4	3		3	3	3	5		5	4	3	4		5	3	5	4		5	4	2	4		5	3	4	3
512	2022-23	sibling	woman	31	3	adult	no	2		3	2	4	2		2	1	4	5		5	5	5	3		4	3	4	2		4	2	2	2		4	2	3	3		3	2	3	3		3	2	3	2
513	2022-23	father	woman	43	5	adult	yes	2	3	3	2	4	2	3	3	2	3	5	5	5	5	5	3	3	3	2	3	3	2	2	2	2	3	2	3	2	1	2	2	4	4	1	2	2	4	3	1	2	2
514	2022-23	mother	woman	40	16.8972	adult	yes	2	5	4	3	5	1	4	2	2	5	3	4	3	5	5	2	4	3	3	4	2	3	4	5	2	4	4	3	5	3	3	2	4	5	4	3	4	3	5	5	2	2
515	2022-23	other	woman	58	6.88333	adult	yes	1	2	5	2	5	1	2	2	2	3	2	4	5	4	5	1	2	3	2	3	2	4	5	5	2	2	3	4	2	1	1	4	5	4	1	1	4	5	5	1	1	4
516	2022-23	mother	woman	19	9.77778	adult	no	3		5		5	1		5		5	5		5		5	4		3		5	5		5		5	4		4		5	5		5		5	5		5		5	5
517	2022-23	mother	man	22	4.58889	adult	no	2			3	5	1			2	3	2			4	4	2			3	4	2			3	4	2			2	2	2			4	5	2			3	5	1
518	2022-23	none / unspecified	man	62	3	adult	yes		5	5	4	5		5	5	4	5		5	5	5	5		4	5	3	5		5	5	3	5		5	5	4	5		2	5	2	5		4	5	2	5		4
519	2022-23	other	woman	37	5.98333	adult	no	2		5	2	5	1		1	1	4	2		4	3	5	2		4	3	4	2		4	3	2	2		4	3	1	2		5	4	3	2		5	4	5	2
520	2022-23	mother	woman	49	3.65278	adult	no	3			3	4	4			4	4	5			5	5	3			3	3	2			2	1	3			3	1	3			3	1	4			4	3	4
521	2022-23	mother	woman	34	4.99722	adult	no	2		5	3	5	1		2	2	3	2		3	3	3	3		2	2	3	3		3	2	2	3		3	2	2	3		4	4	3	2		3	3	3	3
522	2022-23	none / unspecified	woman	42	11.025	adult	no			3	2	4			2	1	3			5	5	5			2	3	2			2	3	1			4	3	1			3	3	1			3	3	1
523	2022-23	none / unspecified	woman	48	10	adult	yes		3	3		3		2	2		3		4	4		3		4	4		3		4	4		2		2	5		1		3	3		1		3	3		1		4
524	2022-23	father	woman	29	7	adult	yes	2	5	5	2	3	1	3	4	1	2	3	5	5	5	5	2	3	4	1	3	3	3	4	2	1	3	3	5	2	1	3	4	5	3	1	2	4	5	3	1	1	3
526	2022-23	none / unspecified	woman	41	9.38333	adult	no			3	2	4			3	2	5			5	5	5			4	3	4			4	3	4			2	2	5			3	3	4			4	4	5
527	2022-23	none / unspecified	woman	60	10.0667	adult	yes		2		2	3		1		1	3		4		3	5		4		2	2		3		2	2		2		2	2		2		2	2		3		2	2		3
528	2022-23	other	woman	46	1.77778	adult	no	2		5	2	5	1		2	2	4	5		5	5	5	2		3	2	3	4		4	3	3	3		2	2	2	2		4	2	3	3		3	3	4	3
529	2022-23	mother	woman	48	3.625	adult	yes	2	3	3	2	3	1	3	2	2	3	3	4	4	3	3	2	3	4	2	3	3	2	4	2	2	3	2	4	2	2	2	2	3	2	1	2	2	3	2	1	2	1
530	2022-23	mother	woman	50	5.97222	adult	yes	2	3	2	2	4	2	3	2	2	4	3	5	3	4	5		5	3		5		4	3		3		3	2		2	2	3	3	2	3	2	3	3	2	3	2	2
531	2022-23	other	woman	32	1.86111	adult	no	2		5	4	5	1		4	3	5	1		5	5	5	1		4	3	5	1		4	2	4	1		5	3	4	1		5	4	5	1		5	4	5	1
532	2022-23	mother	man	46	8	adult	yes	2	5	5	2	5	1	5	3	1	4	4	5	5	4	5	3	4	4	2	3	2	1	4	2	1	3	1	5	3	1	3	1	5	4	1	3	1	4	3	1	2	1
533	2022-23	mother	woman	25			no	2		5	2	5	1		2	1	5	3		4	3	5	3		3	4	4	3		4	4	3	2		4	4	2	3		4	4	4	3		3	3	3	2
534	2022-23	mother	woman	24	4.28611	adult	no	1		5	2	5	1		5	2	5	2		5	5	5	1		3	3	4	2		4	3	2	1		4	3	2	1		4	4	5	1		4	4	5	1
535	2022-23	none / unspecified	woman	23	8	adult	no				4	4				3	4				5	4				2	3				3	1				3	1				4	2				2	3
536	2022-23	father	woman	37	3.29444	adult	no	2		3	3	5	2		2	3	5	3		3	3	5	3		3	3	4	4		2	3	3	3		2	3	3	2		5	5	2	3		3	3	4	3
537	2022-23	other	woman	57	6.88333	adult	yes	2	3	4	2	5	2	2	2	2	3	3	5	4	4	5	2	2	2	2	2	3	4	4	3	1	2	3	4	3	1	3	3	3	3	1	2	4	3	3	1	2	4
538	2022-23	father	woman	34	8.88889	adult	no	2		5	3	5	2		3	3	5	3		4	3	4	2		3	3	2	2		5	5	1	2		5	4	1	2		5	4	1	2		5	4	1	1
539	2022-23	father	woman	55	0.8	puppy	yes	3	3	4	2	4	1	3	3	2	4	3	5	5	3	4	3	4	2	2	4	2	2	2	2	1	2	3	3	2	1	2	4	4	2	1	2	2	3	2	1	2	2
540	2022-23	sibling	woman	36	2	adult	no	2		5	2	5	1		1	1	4	4		3	4	5	3		2	2	5	5		4	4	3	4		4	4	4	2		5	4	1	2		4	4	1	3
541	2022-23	other	woman	28	3.18611	adult	no	2		4	2	4	1		2	1	4	3		4	4	4	2		3	2	3	5		5	4	4	4		5	3	4	4		5	4	3	3		5	4	3	2
542	2022-23	sibling	woman	43	5	adult	no	2		2	2	4	2		2	2	3	5		5	5	5	2		4	2	3	2		4	2	2	2		4	2	1	2		3	3	2	2		3	3	2	2
543	2022-23	sibling	woman	40	8	adult	no	3		5	3	5	1		1	1	5	5		5	5	5	3		4	3	4	3		4	4	3	2		5	2	5	5		5	5	5	4		5	4	5	4
544	2022-23	mother	woman	32	2	adult	no	2		5	2	5	2		1	1	4	2		2	1	4	2		2	2	4	3		3	2	2	3		3	1	3	2		4	4	4	2		3	2	4	2
545	2022-23	none / unspecified	woman	47	9.99167	adult	yes		2	3		5		2	2		5		2	2		5		1	1		4		1	2		4		1	3		3		2	2		1		2	2		5		2
546	2022-23	father	woman	60	1.59167	adult	yes	5	5	4	4	5	3	3	2	2	5	4	4	4	4	5	3	4	3	3	5	4	4	2	3	5	3	3	2	2	5	1	1	1	1	2	1	2	2	2	5	1	3
547	2022-23	father	woman	36	5.87222	adult	no	2		5	2	4	2		3	2	4	3		4	3	5	3		3	2	2	3		5	2	3	3		4	2	3	2		5	3	4	3		4	3	5	2
548	2022-23	mother	woman	37	7	adult	no	2			2	3	2			2	3	3			3	3	3			3	3	4			3	3	3			2	3	2			2	1	1			2	2	2
549	2022-23	sibling	woman	47	0.755556	puppy	no	2		5	2	5	1		2	1	4	3		5	5	5	1		2	2	2	2		4	2	1	2		3	2	1	2		5	2	1	2		4	3	2	1
550	2022-23	sibling	woman	45	12	adult	no	2		4	3	4	2		2	2	5	3		4	4	4	2		3	3	3	2		4	4	4	2		3	3	3	3		5	5	2	3		4	4	4	4
551	2022-23	mother	woman	37	1.42222	adult	yes	2	3	3	2	3	1	3	2	1	5	4	3	3	4	3	3	4	3	2	3	5	4	5	3	2	3	3	5	2	2	2	2	3	4	2	2	2	2	4	2	2	2
552	2022-23	father	woman	32	2.20278	adult	no	2			3	5	2			4	5	3			5	4	3			3	3	5			4	3	4			3	2	2			5	5	2			5	5	2
553	2022-23	sibling	woman	35	1.41389	adult	yes	3	3	3	2	3	1	2	2	1	2	5	3	5	3	3	2	3	2	2	2	3	2	3	2	2	2	2	2	2	2	3	2	3	2	2	3	3	3	2	1	5	2
554	2022-23	other	woman	47	2.46389	adult	yes	2	3	5	2	5	1	1	3	1	5	3	5	5	2	5	1	3	3	2	5	1	5	5	3	5	1	4	4	3	1	2	3	5	3	3	2	2	5	3	2	1	5
555	2022-23	mother	woman	35	2.38333	adult	no	2			3	5	2			2	4	3			5	5	2			4	2	2			4	1	4			4	2	2			3	3	1			5	3	1
556	2022-23	other	woman		14.7861	adult	yes	2	5	3	2	5	1	5	2	2	5	2	5	3	3	5	2	3	4	3	3	2	2	4	2	2	2	3	3	2	3	3	1	2	3	4	3	1	2	3	5	3	1
557	2022-23	mother	woman	36	9	adult	no	3		5	3	5	2		4	2	5	2		5	5	5	4		4	3	2	5		5	3	3	5		5	3	5	4		5	5	4	2		5	3	5	2
558	2022-23	other	woman	61	2	adult	yes	2	2	3	2	5	1	2	2	2	4	3	4	4	5	5	2	4	3	4	4	3	5	5	5	5	3	4	4	4	4	1	2	4	4	2	2	3	4	4	4	2	2
559	2022-23	sibling	woman	42	7.775	adult	no	3		4	2	5	2		2	2	3	3		3	3	4	2		3	2	3	3		3	3	5	3		4	3	5	2		4	3	5	2		4	4	5	2
560	2022-23	other	woman	35	3	adult	no	2		3	2	5	1		3	3	5	2		5	5	5	1		3	2	4	1		3	3	2	1		3	3	3	2		3	3	5	1		2	2	5	1
561	2022-23	mother	woman	27	1.97778	adult	no	3		5	3	5	2		3	2	3	5		5	4	5	3		4	4	4	4		5	3	2	4		4	3	4	4		5	3	5	4		5	3	5	4
562	2022-23	mother	woman	45	8.92778	adult	no	2		4	2	4	2		4	1	4	5		5	5	5	3		5	2		3		5	3	5	2		5	2	4	4		4	3	1	4		5	4	5	4
563	2022-23	mother	woman	30	3	adult	no	2		5	3	5	1		2	2	5	2		5	5	5	3		4	2	4	3		4	3	3	4		4	4	4	3		5	3	2	3		5	4	5	2
564	2022-23	mother	woman	45	1.38333	adult	yes	2	4	4	2	4	1	3	2	1	3	2	4	4	3	3	4	4	3	2	4	4	2	3	3	1	3	2	3	2	1	3	1	4	4	1	1	1	3	4	1	1	2
565	2022-23	other	woman	31	2.26667	adult	no	2		5	2	5	1		3	3	5	5		5	5	5	3		4	3	3	3		5	4	2	3		5	3	1	2		5	2	3	2		3	2	2	2
567	2022-23	father	woman	36	4	adult	no	3			3	5					5	3			4	4	3			3	5	4			4	4	4			4	1	2			3	1	2			5	1	1
568	2022-23	mother	woman	36	1.70278	adult	yes	3	5	4	2	3	2	5	4	2	5	2	3	5	5	3	4	4	4	2	2	4	1	4	2	1	2	1	4	1	1	2	2	5	3	2	1	2	4	4	2	1	2
569	2022-23	other	woman	46	6.71667	adult	yes	2	3	5		3	1	2	3		3	2	5	5		5	1	3	3		3	2	2	5			2	3	5			2	3	5			2	4	5		4	2	4
570	2022-23	mother	woman	44	7	adult	no	1		5	3	5	1		2	2	3	1		4	2	5	1		2	2	5	1		2	3	2	2		3	3	1	1		3	3	2	1		2	2	2	1
571	2022-23	mother	woman	38	3.25556	adult	no	2		4	2	3	2		4	3	5	3		4	4	5	3		4	3	4	4		4	3	2	5		5	3	4	3		4	3	1	4		5	5	2	3
572	2022-23	mother	woman	28	2	adult	no	1		3	1	3	1		1	1	2	5		5	5	5	2		3	2	3	4		3	3	3	3		4	2	5	1		3	2	2	1		3	1	1	4
573	2022-23	mother	woman	49	10.2722	adult	yes	3	4	4	2	4	3	5	3	2	5	4	5	4	4	5	2	4	4	3	4	5	3	4	3	1	5	4	4	2	1	4	2	4	2	1	4	4	5	2	1	5	3
574	2022-23	other	woman	41	2	adult	yes	5	5	5	5	5	2	3	2	2	4	4	4	4	4	4	4	4	4	4	4	3	3	3	3	2	4	4	4	4	4	5	5	5	5	2	3	3	3	3	1	4	4
575	2022-23	other	man	47	2.55556	adult	yes	2	2	3		4	1	2	1		4	2	4	4		4	1	2	2		3	2	2	3		3	2	2	3		3	2	2	2		4	1	1	2		4	1	1
576	2022-23	father	woman	39	9.37778	adult	yes	2	5	5	2	4	1	3	2	1	3	3	4	4	4	4	2	2	3	3	2	3	3	4	4	2	3	3	3	3	2	2	2	5	3	2	2	3	5	4	2	1	2
577	2022-23	mother	woman	55	15.9194	adult	yes	2	3		3	3	1	3		2	4	2	5		4	5	2	4		2	4	3	4		4	4	3	3		3	3	2	3		4	5	2	4		4	4	3	4
578	2022-23	father	woman	30	5.11944	adult	yes	3	5	5	2	3	2	5	4	3	3	5	5	5	5	5	4	5	3	2	3	4	4	4	3	3	5	5	5	4	4	4	2	5	3	3	4	4	4	4	3	5	2
579	2022-23	mother	woman	45	1.925	adult	no	2		5	2	5	1		2	2	5	4		5	4	5	4		4	2	4	3		5	3	3	3		4	3	4	2		5	2	3	2		3	3	4	2
580	2022-23	mother	woman	46	3.525	adult	yes	3	5	5		4	2	5	4		4	3	5	5		5	2	4	4		4	3	3	4		3	3	3	3		3	3	5	5		3	2	4	4		3	2	3
581	2022-23	mother	woman	30	6	adult	no	3		5	3	5	2		3	2	5	5		5	5	5	3		3	3	3	2		2	2	3	3		3	3	4	4		4	4	4	3		4	3	5	2
582	2022-23	mother	woman	47	6	adult	no	2		5	2	5	1		2	2	4	3		5	2	5	1		2	2	4	3		5	1	2	3		4	1	1	3		5	2	1	2		4	2	2	1
583	2022-23	mother	woman	39	8.18611	adult	no	4			3	5	1			2	3	5			5	5	2			2	1	2			3	1	2			3	1	5			5	1	4			5	1	4
584	2022-23	mother	woman	43	10.0306	adult	no	3		2	2	5	1		1	1	5	4		5	4	5	3		4	2	4	3		4	2	2	3		2	2	2	2		5	4	2	3		5	4	2	3
585	2022-23	sibling	woman	33	1.61944	adult	no	4			2	5	3			2	5	4			3	5	3			2	4	3			2	3	3			2	4	4			4	4	2			2	5	3
586	2022-23	father	woman	27	0.611111	puppy	no	2		4	3	4	1		1	1	4	2		3	3	5	2		3	3	5	2		3	3	5	2		2	2	2	2		3	3	3	2		3	3	3	1
587	2022-23	sibling	man	60	8	adult	no	2		3	2	4	2		2	2	3	5		5	5	5	1		1	1	1	3		3	3	1	3		3	3	1	2		3	2	1	2		2	2	1	2
588	2022-23	mother	woman	54	3	adult	no	2			2	4	1			2	3	2			4	4	2			3	4	1			4	4	1			3	4	2			3	2	2			4	5	1
589	2022-23	mother	woman	59	7.14167	adult	yes	2	3	5	2	4	1	1	3	1	5	2	3	5	4	5	2	2	4	2	2	1	3	5	2	2	2	3	5	2	2	2	3	5	3	2	2	3	5	3	2	1	4
590	2022-23	none / unspecified	woman	47	5	adult	yes		5	5		5		3			3		5	5		5		4	3		4		2	4		2		2	5		2		2	5		1		2	3		1		2
591	2022-23	sibling	woman	48	6.56389	adult	yes	3	4	4	2	4	1	4	2	1	4	4	4	4	4	5	2	2	2	2	2	2	2	3	2	3	3	2	3	2	2	2	2	3	3	3	2	3	3	2	3	3	2
592	2022-23	mother	man	52	1.29167	adult	yes	2	2	4	2	4	1	2	3	2	4	2	4	3	2	4	2	3	3	2	4	2	3	4	2	5	2	3	4	2	5	2	3	4	2	3	2	3	3	2	4	2	2
593	2022-23	mother	woman	36	7	adult	no	2			3	4	1			2	2	5			5	5	2			2	1	3			3	2	2			2	2	2			3	1	1			3	1	1
594	2022-23	mother	woman	49	10.1694	adult	no	3		3	3	4	2		3	2	5	3		4	3	4	2		4	3	4	4		3	3	3	4		4	3	2	3		4	3	2	3		5	4	2	3
595	2022-23	mother	woman	39	10	adult	no	2		3	3	3	2		4	4	5	3		5	5	5	3		3	3	3	3		3	3	4	2		3	3	3	2		2	3	4	2		3	4	3	2
596	2022-23	sibling	woman	34	2.08333	adult	no	2		3	2	5	2		4	2	5	3		5	3	5	2		3	2	2	3		4	2	2	2		3	2	1	3		5	3	1	2		4	3	3	2
597	2022-23	other	woman	44	2	adult	no	2		5	2	5	1		2	2	5	2		3	5	5	2		3	2	4	3		4	2	2	2		4	2	2	2		2	3	1	2		3	2	2	2
598	2022-23	sibling	woman	63	9.28889	adult	yes	3	2	5	3	5	1	1	1	1	4	4	3	5	4	5	2	2	2	2	3	3	2	4	4	2	2	2	3	2	1	4	2	4	3	2	4	2	4	3	3	4	2
599	2022-23	sibling	woman	36	2.75556	adult	no	3		5	3	5	2		3	2	4	3		4	3	4	3		3	3	3	3		4	2	4	3		4	3	3	2		5	4	4	2		3	3	4	2
600	2022-23	none / unspecified	woman	47	11	adult	no			3		5			2		3			4		5			2		2			3		1			3		1			3		4			4		5
601	2022-23	none / unspecified	woman	50	3.70556	adult	no					3					3					4					5					2					2					1					1
602	2022-23	mother	man	39	3	adult	no	2		5	3	5	2		4	4	4	3		5	4	5	2		4	2	2	2		4	3	1	2		3	3	1	2		5	4	1	2		4	3	1	2
603	2022-23	other	woman	39	5.76944	adult	no	2		5	3	5	1		4	3	4	2		4	3	4	1		3	2	3	1		5	3	4	1		5	2	2	1		5	3	2	1		4	3	2	1
604	2022-23	none / unspecified	woman	50	11.8972	adult	yes		3	5				2	2		5		3	4		4		3	4		3		3	5		2		3	4		3		3	5		1		3	5		1		2
605	2022-23	sibling	woman	37	3.88611	adult	no	3		5	3	4	2		3	3	4	2		4	4	5	4		4	4	5	3		5	4	5	4		4	4	5	3		5	5	5	3		5	5	5	4
606	2022-23	sibling	woman	70	9.26667	adult	no	2		5	3	5	2		3	4	5	2		4	4	5	2		2	2	3	2		3	3	3	2		3	2	3	2		3	3	4	2		3	3	4	2
607	2022-23	none / unspecified	woman	45	6.775	adult	no			5	4	5					3			4	4	5			3	3	2			3	3	3			4	2				4	3				3	2	2
608	2022-23	other	woman	36	5	adult	no	2			3	5	1			3	5	1			4	4	2			4	4	1			4	4	1			3	2	2			4	4	3			5	5	2
609	2022-23	mother	woman	26	4.26111	adult	no	2		3	2	3	2		3	2	4	5		5	5	5	3		3	2	3	4		4	3	4	4		4	2	2	3		3	3	3	3		4	3	4	3
610	2022-23	none / unspecified	woman	44		adult	yes		4	4		4		2	1		4		4	4		4		3	2		3		3	4		3		2	3		1		2	4		4		1	2		4		2
611	2022-23	mother	woman	38	1	puppy	no	2		4	2	4	3		4	1	5	4		4	4	5	4		3	3	4	5		3	3	3	5		4	3	2	3		4	2	4	4		5	4	5	4
612	2022-23	sibling	woman	43		adult	yes	2	5	5	3	5	2	3	2	3	3	4	4	4	4	4	2	2	3	3	5	4	2	4	4	2	3	2	3	4	2	2	1	4	5	3	2	1	4	5	3	2	2
613	2022-23	none / unspecified	woman	54	6	adult	no			4	2	5			3	2	3			3	5	5			3	3	3			3	5	2			5	3	2			5	4	2			3	5	3
614	2022-23	other	man	63	2.63889	adult	yes	2	3	4	2	4	2	3	3	1	3	2	4	4	2	5	2	4	4	3	3	2	2	2	2	2	2	2	2	2	2	2	3	4	3	3	2	4	4	3	2	1	3
615	2022-23	father	woman	24	2.72222	adult	no	3		5	3	3	3		3	2	3	5		5	4	5	5		4	3	3	5		5	4	4	5		5	4	3	5		5	4	4	5		5	4	3	5
616	2022-23	none / unspecified	woman	45	2.175	adult	no			4	2	5			2	1	5			5	4	5			5	3	5			5	5	5			3	3	5			5	3	4			3	4	5
617	2022-23	mother	woman	17	3.55	adult	no	2			3	5	2			3	5	4			5	5	4			3	4	5			4	3	4			4	4	3			4	2	2			5	2	2
618	2022-23	none / unspecified	woman	44	8.20556	adult	no			4	3	4			2	3	5			4	4	4			2	2	4			5	2	2			5	4	4			5	5	1			4	5	1
619	2022-23	father	woman	45	4.96389	adult	yes	2	3	3	2	4	1	2	2	2	2	2	3	3	3	3	3	3	2	2	2	2	3	3	3	2	2	3	3	3	2	2	2	3	2	2	2	3	3	2	2	2	2
620	2022-23	none / unspecified	man	70	14	adult	no			5		5			1		5			5		5			2		2			3		1			3		1			3		2			4		1
621	2022-23	sibling	woman	51	4.34167	adult	no	1		3	2	5	1		2	2	5	2		3	3	5	2		3	2	4	2		4	3	3	2		3	2	2	2		3	2	2	2		3	3	2	1
622	2022-23	mother	woman	53	8.72222	adult	no	3		5	3	4	1		1	1	2	4		5	4	5	2		4	4	4	2		5	4	3	2		5	2	2	3		5	3	1	3		5	3	1	3
623	2022-23	sibling	woman	47	2.89444	adult	no	2		4	2	4	2		3	2	3	5		5	5	5	2		3	2	2	3		4	3	1	3		4	2	1	3		3	2	1	3		3	4	2	2
624	2022-23	mother	woman	45	5.05833	adult	no	3		5	2	3	1		2	1	3	5		5	5	5	2		3	2	4	2		3	2	2	3		5	2	1	2		5	3	1	2		4	2	1	2
625	2022-23	sibling	woman	44	2.61944	adult	no	3		3	3	4	1		2	2	5	5		5	5	5	2		3	3	4	4		5	5	5	4		4	4	5	3		2	2	1	2		3	3	1	3
626	2022-23	father	woman	48	4.96389	adult	no	2			3	3	2			2	5	3			5	5	2			2	2	4			4	2	3			3	1	3			3	1	3			5	1	5
627	2022-23	mother	woman	47	1.79722	adult	no	2		5	3	5	1		3	3	4	3		5	4	5	3		5	4	3	3		5	4	5	5		5	4	4	2		5	3	4	2		3	3	5	1
628	2022-23	none / unspecified	woman	59	4	adult	yes		2			4					3		5			5		3					3					3					2					2					2
629	2022-23	sibling	woman	33	8	adult	no	2		3	3	4	1		2	2	4	2		3	3	4	2		3	3	4	2		3	3	4	2		2	2	3	1		3	3	3	1		3	3	4	2
630	2022-23	none / unspecified	woman	57	13	adult	yes		2			5		2			4					5		4			5		4			5		4					3			4					4
631	2022-23	other	woman	29	6	adult	no	2		3	3	3	1		3	3	4	2		4	4	5	1		4	3	3	2		3	3	3	3		4	4	1	2		3	4	3	2		3	4	4	1
632	2022-23	mother	woman	50	1.88333	adult	yes	2	5	5	2	5	2	5	3	2	4	5	5	5	5	5	4	4	4	4	4	3	3	3	3	3	3	3	4	3	3	2	2	3	3	2	3	3	5	3	3	5	4
633	2022-23	none / unspecified	woman	62	7.75278	adult	yes		2	3		5		1	1		2		2	2		4		2	2		2		3	3		2		2	3		4		3	3		2		2	4		1		2
634	2022-23	mother	woman	35	1.71111	adult	no	3			4	5	1			2	4	3			3	3	3			3	3	3			3	2	4			3	1	3			3	1	2			3	2	3
635	2022-23	sibling	woman	31	9	adult	no	2			3	4	1			2	4	3			5	4	4			3	4	4			5	3	3			5	2	2			4	1	3			4	3	3
636	2022-23	mother	woman	32	1.75833	adult	no	2		3	2	3	2		3	2	2	3		4	3	2	2		2	1	3	3		3	2	1	2		3	2	1	3		5	2	2	2		4	2	1	2
637	2022-23	mother	woman	36	6.21667	adult	yes	3	5	5	2	4	2	5	3	2	2	5	5	5	5	5	2	3	3	2	2	3	3	4	3	2	3	2	2	2	2	4	1	5	4	2	5	3	5	4	2	4	2
638	2022-23	sibling	woman	27	0.683333	puppy	no	2		5	2	5	1		4	2	5	3		5	3	5	3		4	3	4	3		5	2	3	2		4	2	3	1		4	2	3	1		4	2	3	2
639	2022-23	mother	woman	29	3	adult	no	3			3	4	3			2	4	5			4	4	4			3	3	5			4	2	5			4	3	4			4	2	4			5	3	4
640	2022-23	sibling	woman	30	5	adult	no	3		5		4					3	5		5		5	4		2		3	5		4		5	3		3		3			5		5	5		5		5	5
641	2022-23	mother	woman	48	3.50556	adult	no	3			2	3	1			1	5	3			3	5	2			2		5			2		4			2		3			3	2	3			3	1	3
642	2022-23	mother	woman	59	4.84444	adult	yes	2	2	5	2	4	1	2	3	2	4	2	4	4	2	4	2	3	2	2	2	2	3	4	1	2	1	3	3	1	1	2	2	5	2	2	2	2	4	2	2	2	2
644	2022-23	sibling	woman	51	0.977778	puppy	no	2		3	3	4	3		3	3	5	4		4	4	4	2		3	3	5	4		4	4	3	4		4	4	4	2		3	3	2	3		4	4	3	3
645	2022-23	other	woman	49	12.2611	adult	yes	2	4	3	2	3	1	2	2	2	3	2	5	4	4	4	1	2	3	3	3	1	3	3	3	3	1	3	3	3	2	1	2	3	4	2	1	2	3	3	2	1	2
646	2022-23	none / unspecified	woman	63	4.52778	adult	yes		2			5		2			5		5			5		4			3		4			4		3			4		3			2		3			2		4
649	2022-23	other	man	43	2.05278	adult	no	2		3	2	5	2		2	2	4	3		4	3	5	2		3	3	2	2		4	3	2	2		3	2	1	2		3	2	1	2		3	3	1	2
650	2022-23	mother	woman	32	10	adult	no	2		4	2	5	2		3	2	4	2		4	4	4	3		3	2	3	4		5	3	3	3		5	3	3	3		5	3	2	2		5	4	5	2
653	2022-23	mother	woman	25	3	adult	no	2		2	3	3	2		2	2	3	3		5	5	3	4		4	2	5	5		3	3	2	5		4	4	2	5		5	5	3	5		4	4	3	4
654	2022-23	sibling	woman	42	15.5417	adult	yes	3	5	4	3	4	3	5	4	4	5	5	5	5	5	5	2	2	3	3	4	5	5	5	5	5	3	3	3	3	3	3	2	4	5	5	2	5	4	5	5	2	1
655	2022-23	sibling	woman	23	4.91389	adult	no	3		4	3	3	2		3	3	4	5		5	5	5	2		4	4	2	2		4	3	2	3		5	4	3	2		4	2	3	3		4	2	3	4
656	2022-23	mother	woman	41	12	adult	no	3		5	4	4	3		4	3	3	5		5	5	5	4		4	4	4	3		4	4	4	3		4	4	4	3		4	4	4	2		4	4	4	4
657	2022-23	mother	woman	43	6	adult	no	4			2	4	2			2	4	5			5	5	2			2	3	4			4	3	5			3	3	3			3	3	4			5	3	4
658	2022-23	mother	man	53	1.75	adult	yes	2	3	4	2	5	2	4	4	2	5	3	4	4	3	5	2	3	3	2	4	2	3	4	2	5	2	3	4	3	5	2	3	5	2	4	2	4	5	4	4	3	4
660	2022-23	other	woman	41	4	adult	no	2			3	5	3			2	5	5			3	5	4			2	4	4			3	4	4			4	5	4			3	3	4			3	4	4
663	2022-23	sibling	woman	50	5.43056	adult	yes	1	2		2	3		2		2	3	2	2			5	3	1			3	3	1		2		1	2		1	2	3	2		2		2	2			3	2	1
664	2022-23	other	woman	33	3.03056	adult	no	3		5	3	5	1		2	2	5	5		5	5	5	4		5	1	3	3		4	2	3	4		4	3	5	1		3	2	5	3		3	3	5	4
665	2022-23	other	woman	45	3.43056	adult	yes	2	5	2	5	5	2	2	2	2	3	2	3	2	3	4	2	3	2	3	3	3	2	3	3	1	2	2	2	2	1				4	1	2	3	2	3	1	2	2
666	2022-23	mother	woman	22	2.17778	adult	no	4			2	5	1			1	5	2			4	5	2			2	4	3			2	4	3			1	4	3			3	2	3			3	4	1
667	2022-23	mother	woman	53	12	adult	yes	2	5	5	3	4	1	1	1	2	3	2	4	4	4	4	2	3	4	4	4	2	3	4	4	3	2	2	5	4	1	2	3	5	4	2	2	3	5	3	2	2	2
669	2022-23	mother	woman	30	4.99167	adult	no	3			2	4	2			2	4	5			3	4	2			3	2	3			2	2	2			1	1	3			2	2	4			2	3	3
671	2022-23	other	woman	50	6.23611	adult	yes	2	2	2	2	3	1	2	2	2	3	3	5	4	5	5	2	3	3	4	4	2	4	2	3	2	2	4	2	3	1	2	3	2	3	2	1	4	3	4	3	1	4
673	2022-23	sibling	man	59	2	adult	yes	2	3	5	2	5	2	2	2	2	4	2	3	2	4	5	2	2	1	2	2	2	3	2	3	2	2	2	2	2	2	2	2	2	3	2	2	2	2	3	2	3	3
676	2022-23	sibling	man	49	1.40278	adult	no	2		3	2	4	1		2	2	4	1		3	3	4	1		2	2	2	3		3	3	1	3		3	3	1	1		3	3	1	2		2	3	3	1
677	2022-23	sibling	woman	29	9.08611	adult	no	3		3	2	4	3		1	2	4	4		3	4	4	4		4	2	3	3		2	2	4	2		1	1	2	2		3	1	1	3		2	2	1	4
678	2022-23	mother	woman	48	5.05833	adult	no	2		2	2	5	1		2	1	5	5		3	5	5	5		3	2	5	4		2	2	3	2		2	2	3	2		2	2	3	2		2	2	4	2
679	2022-23	mother	woman	35	15	adult	no	2			2	5	1			1	5	4			2	5	2			2	5	4			2	4	3			2	5	2			2	5	2			2	5	2
680	2022-23	other	woman	31	0.686111	puppy	no	2		5	2	5	1		2	1	5	3		4	4	4	2		2	1	1	2		5	2	1	2		5	1	1	2		5	2	1	2		5	2	1	2
681	2022-23	mother	woman	34	5.69444	adult	yes	3	3	5	2	4	1	2	2	1	3	3	4	5	3	5	3	2	2	2	2	3	2	5	2	2	3	2	5	2	2	5	2	5	4	2	4	2	5	4	3	3	2
682	2022-23	mother	woman	39	9	adult	no	3		5	2	5	2		5	2	5	3		4	4	5	2		3	2	3	5		5	2	3	4		4	2	3	3		5	3	2	3		5	3	2	3
684	2022-23	other	woman	34	8.30278	adult	no	3		5		5	1				5	3		5		5	3		4		5	3		5		3	3		5			4		5		5	3		5		4	3
685	2022-23	mother	woman	26	2	adult	no	2		4	2	3	1		2	1	3	2		2	2	4	2		2	1	3	3		4	3	3	3		3	3	3	3		3	3	2	1		4	4	3	2
686	2022-23	mother	woman	37	11	adult	yes	2	5	3	2	4	2	5	2	2	4	3	5	3	3	5	2	4	2	2	3	2	3	4	3	1	3	3	4	3	1	2	2	2	2	1	1	2	2	3	1	2	2
687	2022-23	mother	woman	33	11	adult	no	4			4	4	3			4	5	4			5	5	2			3	1	4			4	1	4			3	1	2			4	2	3			3	1	2
689	2022-23	mother	woman	40	0.630556	puppy	yes	3	5	5	3	5	3	5	3	3	5	4	5	5	4	5	3	3	3	3	3	4	5	5	4	4	4	4	3	3	3	3	5	5	3	3	3	4	4	4	3	4	5
691	2022-23	father	woman	48	14.2306	adult	yes	2	3	4	2	3	1	3	4	2	3	2	4	4	5	5	2	3	4	3	3	2	3	4	2	3	2	3	3	2	3	1	2	4	2	2	1	3	4	2	2	1	3
692	2022-23	mother	woman	27	2	adult	no	3		5	3	5	2		5	3	5	5		5	5	5	2		4	3	5	5		5	4	5	5		5	4	5	3		5	4	5	2		5	3	5	3
693	2022-23	sibling	woman	38	2.84444	adult	no	2			3	4	2			2	3	3			4	4	2			3	1	2			3	1	2			3	1	2			3	1	2			3	2	2
694	2022-23	sibling	woman	32	4	adult	no	2		5	3	5	1		4	2	4	2		3	3	5	1		5	3	5	1		5	3	5	1		3	3	1	1		5	5	5	1		5	5	5
695	2022-23	mother	woman	37	5.57222	adult	yes	3	5	5	2	5	1	5	2	1	5	3	3	5	4	4	2	3	3	3	3	3	3	5	2	5	2	3	3	2	2	2	2	5	2	3	2	2	5	2	3	1	2
696	2022-23	mother	woman	31	4	adult	no	2			2	5	2			2	3	3			2	3	3			2	1	3			2	3	2			2	2	2			2	1	1			1	2	1
697	2022-23	sibling	woman	32	3.93889	adult	no	2		4	2	4	2		2	3	4	4		3	5	5	4		4	4	4	5		5	5	3	5		5	5	5	3		3	4	3	2		2	4	5	1
699	2022-23	mother	woman	43	5.01389	adult	yes	2	4	4	3	3	1	5	4	3	3	3	4	4	5	5	2	2	4	4	5	2	2	5	5	2	2	2	5	4	3	1	2	4	4	2	1	2	5	5	3	1	2
700	2022-23	mother	woman	50	9	adult	yes		3	3	3	3	1	3	1	1	3	2	5	5	5	5	1	4	1	4	4	2	5	1	2							1	2		2	3	1	3	2	2	3	1	5
701	2022-23	mother	woman	35	1.61667	adult	no	2		4	2	4	1		2	2	3	4		4	4	4	2		4	3	2	3		4	3	2	2		3	3	1	2		5	3	1	3		4	4	1	2
702	2022-23	sibling	woman	47	3.23611	adult	yes	3	4	3	2	2	1	4	3	2	3	4	4	4	4	4	3	3	3	3	2	3	2	3	3	2	2	2	3	2	1	2	1	3	3	1	2	2	3	3	1	3	2
703	2022-23	other	woman	35	4	adult	yes	2	5	4	2	2	2	5	2	2	2	2	4	4	3	3	2	3	3	3	3	2	1	4	3	2	2	1	4		1	1	1	3	3	1	2	1	3	3	2	1	1
704	2022-23	sibling	woman	24	15.9472	adult	no	5			2	3	2			2	4	4			4	4	3			3	2	4			3	1	5			4	2	2			1	3	2			2	3	2
705	2022-23	mother	man	33	6	adult	no	2		3	2	3	2		3	2	3	3		4	4	5	3		4	2	1	3		4	3	1	3		4	3	1	2		3	2	3	2		3	3	2	2
706	2022-23	mother	man	46	13.5694	adult	yes	4	5		5	5	4	5		5	5	5	5		5	5	3	3		3	3	5	5		4	5	5	5		4	5	5	1		3	5	4	5		3	5	3	3
708	2022-23	mother	man	44	13	adult	yes	2	3	3	2	3	1	3	1	1	2	2	4	3	2	3	2	2	3	2	2	2	1	3	2	1	2	1	3	2	1	2	1	2	3	2	2	1	3	2	2	3	2
709	2022-23	mother	man	48	15.8444	adult	yes	2	3	3	2	3	2	3	3	2	3	2	4	4	4	4	3	3	3	3	3	2	2	4	4	2	2	2	3	2	2	2	2	3	3	2	2	3	3	3	3	2	2
710	2022-23	mother	woman	25	1.20278	adult	no	2		3	2	3	1		2	2	4	3		5	4	5	3		3	3	4	4		4	3	4	4		4		2	3		3	3	4	3		4	4	5	3
712	2022-23	mother	woman	54	1.68889	adult	yes	2	3	5	2	5	1	1	1	1	3	3	5	4	3	4	3	4	3	3	4	3	3	3	3	2	3	3	3	3	1	2	2	3	4	1	3	3	4	4	2	3	3
713	2022-23	sibling	man	53	7.11389	adult	yes	2	4	4	2	3	1	4	2	3	2	3	4	4	3	3	1	2	3	2	1	2	3	4	2	2	2	3	3	2	2	2	2	5	2	2	2	3	3	2	2	1	2
715	2022-23	mother	man	32	6	adult	no	2		5	2	4	2		4	3	4	4		5	5	5	2		4	4	2	5		5	5	2	5		5	5	2	3		5	3	4	2		4	3	3	3
716	2022-23	sibling	woman	47	4	adult	yes	2	3	4	2	5	2	3	3	2	4	4	3	4	4	4	2	3	4	2	3	3	2	4	3	2	3	2	5	3	3	3	2	5	4	2	3	3	4	4	4	3	2
717	2022-23	sibling	woman	17	4	adult	no	5			4	5	5			4	5	5			5	5	4			4	4	4			4	4	4			3	3	4			3	4	3			3	4	3
718	2022-23	none / unspecified	man	60	7.98611	adult	yes		2	3		3		2	2		2		4	4		4		3	3		2		4	4		3		3	4		2		2	3		1		2	3		2		3
720	2022-23	mother	woman	41	2	adult	yes	2	5	5	2	5	1	3	2	2	3	3	5	4	4	4	3	2	2	2	1	4	3	3	3	2	3	3	3	3	2	2	2	4	3	2	2	2	3	3	2	2	2
723	2022-23	sibling	woman	42	1.01111	adult	yes	2	4	4	2	3	2	4	4	2	4	5	5	5	5	5	3	4	4	1	2	2	2	5	2	1	1	3	3	1	4	2	1	3	4	2	2	1	3	5	2	2	2
724	2022-23	father	woman	35	10	adult	no	2			4	3	1			1	3	3			4	3	1			2	1	2			3	1	3			4	1	3			5	3	3			4	2	2
725	2022-23	father	woman	54	2	adult	yes	2	2	5	2	4	1	2	2	1	3	2	4	4	5	5	2	3	3	3	2	2	2	5	4	2	2	2	4	2	1	2	2	3	3	2	2	3	4	5	2	2	4
726	2022-23	mother	woman	39	1.28611	adult	yes	2	4		2	3	1	2		1	3	3	5			5		4			4	4	4			4	4	3			1	2	1		3	1	4	3		4	3	4	3
727	2022-23	other	woman	54	4	adult	yes	2	5	5	4	5	2	3	3	3	4	3	4	5	4	4	3	4	4	4	4	3	4	5	4	3	3	3	4	4	3	2	2	2	3	1	2	3	4	5	4	2	3
728	2022-23	none / unspecified	woman	43	7	adult	no			3		4			2		3			4		4			3		2			3		2			3		3			3		2			4		3
729	2022-23	mother	man	53	3.79167	adult	yes	2	5	5	2	3	2	4	3	2	2	5	5	5	5	5	2	3	2	2	2	2	2	2	2	1	2	2	2	2	1	2	3	4	2	1	2	4	4	3	1	2	2
730	2022-23	mother	man	44	13.0722	adult	no	2		3	3	2	1		2	3	2	4		3	5	4	3		2	2	2	3		2	4	2	3		2	3	2	2		2	3	2	2		3	3	2	2
731	2022-23	other	woman	39	0.972222	puppy	yes	1	5	5	5	5	1	3	3	2	3	1	5	5	5	5	1	2	3	3	3	1	2	4	4	1	1	2	4	4	1	1	2	3	4	1	1	2	3	4	1	1	1
732	2022-23	other	woman	41	12.0222	adult	no	3			2	4	2			2	5	4			5	5	4			4	4	3			4	4	4			5	1	4			4	2	5			5	4	5
733	2022-23	other	woman	49	5.05833	adult	yes	2	5	5	4	5	1	2	2	2	3	3	5	5	5	5	4	3	4	3	4	2	3	4	3	4	2	2	4	4	3	2	4	5	4	4	2	3	5	4	2	2	2
734	2022-23	other	woman	18	5.15	adult	no	3		3	3	3	4		4	4	4	5		5	5	5	4		4	4	4	3		3	3	3	4		4	4	4	1		1	1	1	4		4	4	4	5
735	2022-23	other	man	63	4.81944	adult	yes	1	5	5	4	5	1	4	5	4	5	1	5	5	4	5	1	4	5	4	4	1	4	5	4	1	1	4	5	4	5	1	3	5	4	1	1	3	5	3	5	1	4
736	2022-23	none / unspecified	woman	49	12.1833	adult	yes			5		5			3		4			4		5			4		5			4		2			3		2			5					4
737	2022-23	other	woman	56	0.558333	puppy	yes		2	4	2	4	1	2	2	2	3	1	2	3	3	3	1	3	2	2	4	1	2	2	2	2	1	3	3	3	2	1	2	3	3	1	1	2	3	3	3	1	2
738	2022-23	mother	woman	35	1.47778	adult	no	3		5	2	5	1		3	2	4	5		5	5	5	4		3	2	3	4		4	2	3	5		5	3	2	5		5	5	3	4		5	4	3	4
739	2022-23	none / unspecified	woman	52	8.47778	adult	yes		2			5		2			3		5			5		3			2		3			2		4			2		4			3		4			3		4
740	2022-23	mother	woman	53	6.47778	adult	yes	3	4	2	2	4	2	4	2	2	4	2	5	3	4	4	3	3	3	2	2	4	4	3	3	3	4	3	3	2	3	3	4	3	3	4	3	3	3	3	3	2	3
741	2022-23	none / unspecified	woman	52	12.3389	adult	yes		3	4	2	4		2	2	2	2		5	5	4	5		4	3	2	3		3	3	2	3		3	4	2	4		3	3	3	3		3	3	2	3		4
742	2022-23	other	woman	43	17.5194	adult	no	2			2	5	1			1	2	5			5	5	5			3	3	3			5	5	3			5	5	2			3		2			3		2
743	2022-23	other	woman	34	8.51667	adult	no	2		5	3	5	2		2	2	3	2		4	4	4	2		4	2	3	3		5	3	3	3		3	3	1	2		5	4	1	3		5	4	2	2
744	2022-23	sibling	woman	24	1.45833	adult	no	2		5	3	4	2		4	2	4	4		5	4	5	1		4	2	3	2		4	3	2	2		4	2	2	2		5	3	1	2		5	4	3	1
745	2022-23	other	woman	55	9.48056	adult	no	2		4	2	5	1		4	2	5	2		5	5	5	2		4	4	4	2		5	4	1	2		5	3	1	1		5	4	2	1		5	4	2	1
746	2022-23	none / unspecified	man	71	15.4806	adult	no			5	2	4			1	1	4			5	3	5			3	2	3			5	3	5			5	2	5			4	2	2			3	2	3
747	2022-23	father	woman	37	12.3139	adult	no	2		4	3	5	2		2	2	4	3		4	4	5	3		4	3	4	4		4	3	4	4		4	3	3	3		4	4	3	3		4	4	3	3
748	2022-23	mother	woman	49	4.51944	adult	yes	2	3	3	2	3	2	2	2	1	4	3	5	4	4	3	3	3	3	3	1	3	3	4	3	1	3	3	4	2	1	4	3	3	4	1	4	4	4	5	1	4	4
749	2022-23	other	woman	48	3.73611	adult	yes	3	4	4	2	4	2	3	3	1	3	3	4	4	2	4	3	3	3	2	2	3	4	4	2	2	4	4	4	2	1	4	4	4	2	3	3	4	4	2	2	3	4
750	2022-23	mother	woman	30	5.78611	adult	yes	2	5	5	3	4	2	5	5	3	4	3	5	5	4	4	3	4	5	4	3	2	1	5	4	2	2	1	3	3	1	2	1	5	4	1	2	4	5	4	3	2	1
751	2022-23	mother	woman	53		adult	yes	2	5	5	2	5	1	2	1	2	2	3	5	5	4	5	1	3	1	1	4	1	3	3	2	1	2	2	2	2	1	2	2	3	2	3	2	2	3	2	3	2	2
752	2022-23	father	woman	44	7.48889	adult	yes	2	2	2	1	2	2	2	2	1	2	2	5	5	5	5	2	2	3	2	2	1	2	3	1	1	2	2	3	2	2	3	3	3	2	1	1	3	3	2	1	2	3
753	2022-23	sibling	woman	50	3.84444	adult	yes	2	5	5	2	5	1	3	2	1	3	3	4	4	4	3	3	3	3	3	3	4	3	4	4	1	3	2	4	4	1	3	2	4	3	1	3	2	4	4	1	3	2
754	2022-23	sibling	woman	48	4.49444	adult	yes	2	2	2	2	3	2	2	2	2	3	3	3	3	3	4	2	2	2	3	2	2	2	2	2	2	2	2	3	2	1	2	3	4	5	2	2	3	3	4	2	2	2
755	2022-23	sibling	woman	51	4.55278	adult	yes	2	3	4	3	5	1	2	3	3	5	5	5	5	5	5	2	2	2	3	1	3	2	5	5	1	4	3	4	4	1	2	2	2	2	2	2	3	4	4	5	2	2
756	2022-23	mother	woman	35	0.972222	puppy	yes	4	4	4	4	4	1	3	4	4	4	3	3	4	3	4	3	4	4	4	4	3	2	5	5	5	2	1	4	3	3	3	1	4	4	2	2	2	4	4	2	4	2
757	2022-23	none / unspecified	woman	29	1.38056	adult	no			5	4	5			3	3	5			5	5	5			4	4	5			5	5	5			5	4	5			3	5	3			5	5	5
758	2022-23	sibling	woman	28	3.49167	adult	no	2			2	5	2			1	3	5			5	5	2			1	3	2			1	1	2			1	1	2			2	1	3			3	1	1
759	2022-23	mother	woman	27	6.65833	adult	no	2		4	2	5	2		4	3	3	4		4	5	5	4		4	3	3	4		4	3	2	3		4	2	2	2		4	3	2	1		2	1	1	1
760	2022-23	mother	woman	49	1.69167	adult	yes	2	3	3		3	1	2	2		3	2	3	3		3	2	3	3		3	2	2	4		1	2	2	4		1	2	2	2		1	1	1	2		1	1	1
761	2022-23	other	woman	53	2.30833	adult	yes	1	3	5	3	4	1	2	2	2	3	2	3	5	3	5	2	3	3	2	4	2	3	4	3	1	2	3	5	2	1	1	4	5	3	1	1	4	5	3	1	1	2
[truncated: 153 more columns]

## Sheet: relationship scales
								Companionship					Instrumental aid					Intimacy					Nurturance					Affection (for participant)					Your affection (for others)					Reassurance of worth					Reliable alliance					SUPPORT
OwnerID	Sample	Clostest kin	Owner_sex	Owner age (years)	Dog age (years)	Dog_age_group	Has_child	Closest kin	Child	Romantic partner	Best friend	Dog	Closest kin	Child	Romantic partner	Best friend	Dog	Closest kin	Child	Romantic partner	Best friend	Dog	Closest kin	Child	Romantic partner	Best friend	Dog	Closest kin	Child	Romantic partner	Best friend	Dog	Closest kin	Child	Romantic partner	Best friend	Dog	Closest kin	Child	Romantic partner	Best friend	Dog	Closest kin	Child	Romantic partner	Best friend	Dog	Closest kin	Child
1	2011-13	father	woman	28	4	adult	unknown	2.66667		3.33333	2.66667	3.33333	3.33333		3.33333	3	3.66667	2		3.33333	2.66667	3	3.33333		3.66667	3	4	4.33333		5	4	5	4.66667		5	4	5	2.66667		2.66667	2.66667	3	4.33333		4.33333	4.33333	4.33333	3.41667
2	2011-13	sibling	woman	25	11	adult	unknown	3.33333		3.66667	3	4.33333	2.66667		2.66667	3	3.66667	3.33333		3.66667	3.66667	3.66667	3		4	3.33333	4	4.33333		4.33333	4	4.33333	4		4	4	4.66667	3		3	3.33333	3.66667	4		3.66667	3.66667	4	3.45833
3	2011-13	mother	woman	29.4333	6.03611	adult	unknown	2.66667			3.66667	4.33333	3.66667			3.33333	3.66667	4			3.66667	4	4.66667			3.33333	5	5			4	4.33333	5			4	4.33333	4			3	3.66667	5			4	5	4.25
4	2011-13	sibling	woman	26.6	1.90833	adult	unknown	1.33333		3.33333	3.33333	3.33333	2.33333		3.66667	3.66667	2	2		4	4	3	3.33333		4	4	4	2.66667		5	5	5	3		5	5	5	1.66667		4	4	3.33333	1.33333		4.33333	4.33333	4.33333	2.20833
5	2011-13	sibling	man	22.8389	2	adult	unknown	3.66667		4	4.66667	5	4		3.66667	4.33333	3.66667	3		3	4.66667	4.33333	4.33333		4.33333	4.66667	5	5		4.33333	4.33333	5	4.66667		4	4.66667	5	2.66667		3	3.33333	3.33333	4.66667		3	4.66667	4.66667	4
6	2011-13	mother	woman	24.925	2.63611	adult	unknown	3		3.33333	3.33333	5	4.33333		2.33333	3	4	4.33333		3.66667	3.66667	4.66667						4.66667		4	4	5	5		4	4	5	3		2.33333	2.66667	3.33333	5		3.33333	4	5	4.19048
7	2011-13	mother	woman	30.0833	4	adult	unknown	2		2.66667	2.33333	4.33333	3.33333		3.66667	2.66667	4	3.33333		3.66667	2.66667	4	3		3	2.66667	4	4.66667		4	2.66667	5	4.66667		4	2.66667	5	2.33333		2.33333	2.33333	3.66667	4.33333		2.33333	2.33333	4.33333	3.45833
8	2011-13	sibling	woman	34.6306	3.175	adult	unknown	2.66667		3.33333	2.66667	3.66667	3.66667		3	3.66667	4	4		3.33333	4	3.66667	3.33333		3	3.33333	4.33333	4		4.33333	4	5	4.33333		4	4.33333	4.33333	3.33333		2.66667	3.33333	4.33333	4.33333		4	4.33333	5	3.70833
9	2011-13	mother	woman	19	5	adult	unknown	4.33333			4.66667	5	4			4	3.66667	5			5	5						3.66667			3.66667	3.66667	5			5	5	4			4	3.66667	5			5	5	4.42857
10	2011-13	mother	woman	26.3111	1.38333	adult	unknown	2.66667		3.66667	3.33333	4.33333	4		3.66667	3.66667	4	4		4	4	4	3.66667		3.66667	3.66667	3.66667	5		5	4	4.66667	5		5	4	5	3.33333		3.66667	3.33333	3.33333	4.33333		4	4	4.33333	4
11	2011-13	mother	woman	37.5722	0.436111	puppy	unknown	2.66667		4	4.33333	2.66667	3.66667		4.33333	4.33333	1.66667	3		4.33333	4.33333	1	4.33333		4.66667	4.66667	4.33333	4		4.33333	4	2.66667	4		4.66667	5	4	3		3.33333	3.33333	2.33333	5		4	5	5	3.70833
12	2011-13	none / unspecified	woman	33	2.73333	adult	unknown				4	5				4.33333	3.33333				4.66667	2				5	5				4	5				4.33333	5				3	3.66667				5	5
13	2011-13	mother	woman	32.2611	11	adult	unknown	2		3.66667	2.66667		1.66667		3.33333	2.33333	1.33333	2.33333		3.33333	4	1	4		4.33333	3.66667	4.66667	3		4.33333		4	3		4.66667	2.66667	4	1.66667		3	3.33333	4.66667	2		4	3	4.66667	2.45833
14	2011-13	sibling	woman	30.4278	1.63611	adult	unknown	2.66667			2.33333	4.66667	3			2.66667	3.66667	2.66667			2.66667					3	4.33333	4			4	4.66667	4			3.33333	5	3			3	3.33333	5			3.66667	5	3.47619
15	2011-13	father	woman	25	7	adult	unknown	2.66667			4.33333	4.66667	2.66667			3.66667	3.66667	2			5	4	3			3.66667	4.33333	4			4	5	4			4.33333	4.33333	2.66667			3.66667	3.66667	4			4.66667	4.66667	3.125
16	2011-13	mother	woman	59	6.69167	adult	unknown	2.33333			2.66667	4.66667	1			2.33333	2	1.33333			2.33333	1.66667	5			3	5	2.33333			3.66667	4.33333	4.33333			4	4.66667	1			3	2.66667	5			4.33333	5	2.79167
17	2011-13	sibling	woman	23	8.11111	adult	unknown	2.33333			4	3.33333	3			3.33333	2.33333	3.33333			4	1.66667	4.33333			3.66667	4	5			4	4	5			4.66667	4.66667	4			3.33333	2.33333	5			5	5	4
18	2011-13	mother	woman	36	4.9	adult	unknown	2.33333		2.66667	2	4.33333	3		3	3.66667	4	1.66667		1.66667	3	2.33333	2		4	4	5	2		4	4	5	1.66667		4	4	5	2		2	3	4	2		1.66667	3	5	2.08333
19	2011-13	father	woman	26	3.29722	adult	unknown	2.33333		3.33333	3.33333	4	3		3	3	2	2.66667		4	4	1.66667	2.66667		3.33333	3	3.33333	4.33333		4.33333	4	4.33333	4		4	3.66667	4.66667	3.33333		3.33333	2.33333	3.33333	4.33333		3.33333	4.33333	4.33333	3.33333
20	2011-13	mother	woman	17.0056	2.25278	adult	unknown	1.66667		4	3.33333	4.33333	2.66667		3.66667	2	2.33333	1		4	3.66667	1	1		4	3.66667	4	3.33333		5	4.33333	5	1.33333		5	4	5	1.33333		3.66667	2	3.33333	1.66667		2.33333	2.33333	4.33333	1.75
21	2011-13	father	woman	42.4139	6	adult	unknown	1.33333		2.33333	3	4.33333	1		2.33333	2.66667	4	1		2.66667	3	3.33333	1		2.66667	3	4	1.66667		4	4	5	1.66667		3.66667	4	5	1		3	3	4.33333	1		2.33333	3.33333	4.33333	1.20833
22	2011-13	mother	woman	34.0583	4	adult	unknown	1.66667			3.66667	3.66667	2.33333			3	2	1.33333			3.66667	1.66667	2.33333			3.33333	3.66667	4			4	4	4			4	4	2.33333			3.66667	4	4.33333			4.33333	4.33333	2.79167
23	2011-13	father	woman	20.6444	2.24722	adult	unknown	2.66667		3.66667	3	3.66667	3.33333		3.33333	3.33333	3.66667	2		4	3	4	3.33333		4	3.66667	4	4.33333		4.66667	4	4.66667	4		5	4	5	2.33333		2.33333	2	2.66667	4.33333		4.33333	4	4.33333	3.29167
24	2011-13	mother	woman	25.5861	1.28333	adult	unknown	3.33333			4.33333	4.33333	3			3	3.33333	1.66667			5	2.66667	3			4	4.33333	5			5	5	4.66667			4.66667	4.66667	2.33333			3.33333	5	5			5	5	3.5
25	2011-13	mother	woman	49.925	9	adult	unknown	2.66667		3.33333	3	4	2.66667		2.33333	2.66667	2.66667	2.33333		3	4	5	4.33333		4	3	5	5		4.33333	4	5	4.66667		4	4	5
26	2011-13	father	woman	42.5611	9	adult	unknown	2.33333		3.66667	3.33333	3	2.66667		4.33333	4	3.66667	2.66667		3.66667	4.33333	4	3		4.66667	3.66667	4	4		5	5	4	4.66667		5	5	4.66667	2.66667		4.33333	4.66667	4.66667	5		5	5	5	3.375
27	2011-13	mother	woman	19.2667	8.52222	adult	unknown	2.33333		4	4.33333	4.33333	2.66667		3	3.33333	2	2.33333		3	4	1.66667	2.66667		4	4	3.66667	4		4	4	4	4		4.66667	4.33333	4.66667	2.33333		2	3	2.66667	4.66667		2.33333	4	4.33333	3.125
28	2011-13	father	woman	47.3306	1.63056	adult	unknown	2.66667		3.33333	2.66667	4.33333	2		2.66667	2	2	1.66667		2.66667	2.66667	1	4		3.33333	2.66667	4.66667	4.66667		4	3.33333	2.66667	4.66667		4.33333	4	5	4		3	2.66667	2.66667	5		5	5	4.33333	3.58333
29	2011-13	father	woman	31	0.819444	puppy	unknown	2.66667		3.33333	2.66667	4.33333	2.66667		3.33333	2.33333	2	4		4	4	4	2.66667		2.66667	2.66667	4	4		4	4	4	4		4	4	4	2.66667		2.66667	3.33333	3.33333	4.33333		4.33333	4.33333	4.33333	3.375
30	2011-13	father	woman	40	3	adult	unknown	2.33333		4.66667	3.33333	4	2		3	2	1.66667	1.33333		3	3.66667	2	1.66667		2.66667	2	4.66667	3.33333		4.66667	3	4.66667	2.66667		5	3.66667	5	2.33333		3	2.66667	4	5		3	4	5	2.58333
31	2011-13	sibling	woman	18.525	3.5	adult	unknown	2.66667		2.66667	2.66667	5	2.66667		2.66667	2.66667	3	2		2.66667	4	1.33333	4.33333		3.33333	3.33333	4.33333	4		4	4	4.33333	4.66667		4	4	5	2.66667		2	2.33333	2.66667	5		2.66667	3.66667	5	3.5
32	2011-13	father	woman	24	4	adult	unknown	1.66667		4.33333	3.66667	5	2		2.66667	3.33333		2		4	4	4.33333	2.33333		4.66667	4.33333	5	3		4.66667	4	5	3		5	4	5	2		3	4		3.33333		4	4	5	2.41667
33	2011-13	mother	woman	26.1167	2.90556	adult	unknown	4			4.33333	4.33333	4			3.33333	3.33333	4.33333			4.33333	3.33333	4.33333			4.33333	4.33333	5			5	5	5			5	5	3.33333			3	3.33333	5			5	5	4.375
34	2011-13	mother	woman	54.4694	5.4	adult	unknown	1.33333			2.33333	4.66667						1			4	4.33333	4.33333			4	5	2			4	4.66667	3.33333			4	5	2.66667			3.33333	3.66667	3.33333			4	5	2.57143
35	2011-13	sibling	woman	24.8694	3.68611	adult	unknown	2.66667		4	4	3.66667	2.33333		3.66667	3	2	2		2.66667	3	3	3.33333		3.66667	3	5	2.66667		4	4	5	4.66667		5	3.66667		2.33333		2.66667	3	3	5		4.66667	4.33333	5	3.125
36	2011-13	mother	woman	21.7056	1	puppy	unknown	2		3.66667	3.33333	4.33333	2		3.33333	3.33333	2.33333	2		4	4	2.33333	2.66667		4	4	3	3.33333		5	4.33333	5	3.33333		5	4	5	2.33333		3.33333	3.33333	3.33333	3.66667		4.33333	4.33333	4.33333	2.66667
37	2011-13	sibling	woman	30.4306	7.81667	adult	unknown	3		3.66667	3.66667	3.66667	3		2.66667	2.66667	2.66667	3		3	3.33333	1	3		3.66667	3.33333	4	4		4	4	4	4		4	4	4	3		3	2.66667	2.66667	4.33333		3.33333	4.33333	4.33333	3.41667
38	2011-13	mother	woman	19.3	3	adult	unknown	4		3.33333	3.66667	3.66667	4		3.33333	3.66667	2.66667	3.33333		3.33333	4.33333	1.66667	4.33333		3.66667	4.33333	4.66667	4.66667		4	4	4	5		4	4.33333	4	2.66667		3	2.66667	2.66667	5		2.33333	5	5	4.125
39	2011-13	sibling	woman	34.1167	1	puppy	unknown	1.66667		3	2.33333	3.66667	1		1.66667	2	1.66667	1.66667		1.66667	3	1	2		3.66667	3.66667	3.66667	3.33333		4.33333	4.66667	4.33333	4		5	5	5	1.66667		2	3.33333	2.33333	5		5	5	5	2.54167
40	2011-13	mother	woman	52.3472	2.09722	adult	unknown	2			2.66667	5	2.66667			2.66667	3.66667	2			2.66667	1	5			3	5	4			4	5	4			4	5	3.33333			3		5			4	4.33333	3.5
41	2011-13	mother	man	14.9278	0.483333	puppy	unknown	2.66667			2	4	3.33333			1.33333	3.33333	3			1.33333	4	3			1.66667	4	5			2	5	5			2.33333	5	2.66667			2	3.33333	4.33333			3	4.33333	3.625
42	2011-13	mother	woman	47	4	adult	unknown	1.66667			1.66667	5	2.66667		2.33333	1.33333	3	1.66667		2.66667	1.33333	1.66667	2.66667		4	1.66667	3.66667	4		4.66667	2.66667	4.33333	3.33333		4.66667	2	4.33333	2		3.33333	2	3.66667	4.66667		5	2.33333	5	2.83333
43	2011-13	none / unspecified	woman	28.9056	6	adult	unknown			4	3	4			2.66667	2.66667	2.33333			3.66667	3	2.33333			3.66667	2.66667	3.66667			4.33333	3.66667	4			5	4	5			2.66667	2.66667	2			4	4	5
44	2011-13	father	man	43.9056	1.73056	adult	unknown	3.66667		4.66667	4.33333	4.66667	2.33333		2.33333	2.33333	2.66667	2		3	2.33333	2.66667	3.66667		4.33333	3.66667	4.33333	4		4.33333	4	4.33333	4		4	4	4	2.33333		2.33333	2.33333	2.66667	5		5	5	5	3.375
45	2011-13	mother	woman	47.0611	0.377778	puppy	unknown	2.66667		3.33333		3.66667	2.33333		2.66667		2.33333	1		1		2	3.66667		3			3		3.66667		4	4		4.66667		4.66667	2.33333		2		2.66667	5		2		4.33333	3
46	2011-13	mother	woman	29	5	adult	unknown	2		2.33333	3.33333	4.33333	2.33333		1.66667	3	4	1.33333		2	4	4	2.66667		2.33333	2.66667	3.66667	4.66667		4	4	5	4.66667		4		5	2.33333		1.33333	4	4.33333	4.33333		3.66667	3.66667	4.33333	3.04167
47	2011-13	mother	woman	31.075	5	adult	unknown	3.66667			3.66667	4.66667	4.33333			3.66667	2.66667	2			4	4	5			3.66667	4.33333	4.66667			4	4.66667	5			4	5	2			2.33333	3.33333	5			5	5	3.95833
48	2011-13	mother	woman	36	2	adult	unknown	2		3	2	4	2		2.66667	1.66667	2.66667	1.66667		3.33333	1.66667	3.33333	2		3.66667	1.66667	3.33333	4		5	2.66667	5	4		5	2.66667	5	2.33333		2.66667	2	4	3.33333		4.33333	3.66667	4.33333	2.66667
49	2011-13	mother	woman	51.9389	4.83333	adult	unknown	2.66667		4	2.66667	4.66667	2.66667		4	3.33333		2.33333		4.33333	3	4	3.66667		4.66667	3	4.33333			5	3.66667		4		5	3.66667	5	3		3	2.33333		5		5	5	5	3.33333
50	2011-13	mother	woman	24	7	adult	unknown	1.33333			2.66667	3.66667	2.33333			3	1.33333	3.66667			4	1	2			2.66667	3	4			4.33333	5	4.33333			4.66667	5	3			3	2.33333	4.33333			2.66667	4.33333	3.125
51	2011-13	sibling	woman	38.3333	0.816667	puppy	unknown	3		4	3	4.33333	2.66667		3.66667	2.66667	2.66667	3.66667		4	3.33333	3.66667	3.33333		4	3	4	4		4	2.66667	4.33333	4		4	3	4.66667	3.33333		3.66667	2.66667	2.66667	4.33333		2.66667	3.33333	4.33333	3.54167
52	2011-13	sibling	woman	36.2833	4.21111	adult	unknown	3.33333		3.33333	3.33333	4.33333	3.66667		3.66667	3.66667	4	4		4	4	4	3.66667		3.66667	3.66667	4	4.33333		4.33333	4	5	4.66667		4.33333	4	5	4		2.33333	3	4.33333	4.33333		4	4	4.33333	4
53	2011-13	mother	woman	32	6.96667	adult	unknown	4		4.33333	3	4.33333	3.66667		3.66667	3.33333	3.66667	4		4	3	4	4		4	4	4	5		5	4	5	5		5	4.66667		3.66667		3.66667	3.33333	3.66667	4.33333		4.33333	4.33333	4.33333	4.20833
54	2011-13	father	woman	25	3	adult	unknown	1.66667			3.33333	4.33333	2			3	3	1			3.66667	3.66667	2			3.66667	3.66667	2.66667			4	5	2			4	5	1			3.66667	3.66667	2			3.33333	3.33333	1.79167
55	2011-13	father	woman	21.5278	2.02778	adult	unknown	2.66667			3.33333	4.66667	2.66667			2.33333	2.66667	2.33333			3	3	3			2.66667	5	4			3	4	4.66667			4	5	2			2.33333	3.33333	5			4	5	3.29167
56	2011-13	sibling	woman	34.9111	3.075	adult	unknown	3		2.66667	2.33333	4.33333	3.66667		2.66667	2.66667	3.33333	3.66667		3	3	4	4		3	3	4	4		3	2.66667	5	4		4	3.33333	5	3.66667		2.66667	2.66667	4	4.33333		2.33333	2.33333	4.33333	3.79167
57	2011-13	mother	woman	34.7333	4.09444	adult	unknown	3.66667		2.66667	3.66667	4.66667	2		3	2.33333	2	2.33333		2.33333	2.66667	2.66667	4.33333		2.66667	2.33333	4.33333	4.66667		3.66667	4	5	5		5	4	5	1.66667		2.66667	2.66667	4	4.33333		3.66667	4	5	3.5
58	2011-13	father	woman	22.125	4	adult	unknown	2.66667		4.33333	4.33333	5	2.66667		3.66667	2.66667	4	2.33333		3.66667	3.33333	3	2.66667		3.33333	3.33333	4	3.33333		5	4.33333	5	4		5	4.33333	5	2		3.33333	3	5	2.66667		4.33333	4	5	2.79167
59	2011-13	mother	woman	28	3.68611	adult	unknown	3		3.33333	2.66667	3.66667	3.33333		3.66667	2	2	3		4	2	1.66667	4		4	2.66667	4	5		5	2.66667	5	5		5	2.66667	5	3		3	2	2.66667	4.33333		3.66667	2.33333	4.33333	3.83333
60	2011-13	mother	woman	33.5722	11.1306	adult	unknown	3.66667			2.66667	3.66667	3.33333			3.66667	3.66667	2			3	3	4			4	4	4			4	5	4.66667			4.33333	5	3			2.66667	2.33333	4.33333			4	4.33333	3.625
61	2011-13	sibling	man	36	10.9972	adult	unknown	3		3	2.66667		2.66667		2.66667	2.66667	2.66667	1.33333		1.33333	1.33333	2	4		4	4	4	4.33333		3.66667	3.66667	4.66667	4.33333		3.33333	4	5	3		3.33333	3.33333	3.33333	4.33333		3.66667	3.66667	4.33333	3.375
62	2011-13	mother	woman	23	10	adult	unknown	3.66667		4.33333	3.33333	5	3.66667		4.33333	3.33333	3.66667	3		5	3.66667	2.66667	4.33333		5	5	5	4.66667		5	4.33333	5	5		5	5	5	3		3.66667	3.33333	3.66667	5		5	5	5	4.04167
63	2011-13	sibling	woman	31.3611	8	adult	unknown	3.33333		4	2.66667	4.66667	3		3.33333	3.66667	4	5		4.66667	5	4.33333	4.33333		5	4	5	4.66667		5	4.66667	4	5		5	4	5	3		3.33333	3	3	4.33333		3.33333	4	4.33333	4.08333
64	2011-13	father	man	36.7861	1	puppy	unknown	1		4	1.66667	3.66667	1		2.66667	3.33333	2	1		3	2.66667	1.33333	1		4.66667	3	4.66667	2		4.66667	3.66667		2.66667		5	3.33333	4.66667	1		2	1.66667	3	5		3.66667	4.66667	5	1.83333
65	2011-13	mother	woman	35.8417	1.76389	adult	unknown	2.66667			3	5	2.33333			2.66667	3.66667	3.66667			3.66667	4.66667	3.66667			3	5	4.33333			4	5	5			4	5	4.33333			3	4.66667	5			3.33333	5	3.875
66	2011-13	sibling	man	28.1417	12	adult	unknown	3			2.66667	2.66667	2.66667			2.33333	1.66667	2			2	1	2.66667			2.66667	2.66667	3.66667			3.66667	4	4			4	4.33333	2.66667				2	4			3.66667	4	3.08333
67	2011-13	sibling	woman	37	4.82222	adult	unknown	2.33333		3.66667	3	4.33333	2.33333		4	3.33333	3.66667	2		4	4	3.66667	3		4	4	4	4		5	4	4.33333	4		5	4	5	2.66667		3.66667	3.33333	3	3.66667		3.33333	3.66667	4.33333	3
68	2011-13	father	woman	18	6	adult	unknown	1.66667		3	2.66667	4	2		1.66667		3	1.66667		2.33333	3	4.66667	3.66667		3.66667	4.66667	4.33333	3		4.33333	4	5	4.33333		4.33333	4.33333	4.33333	2		2.66667	3	3.33333	2		3.33333	3.33333	3.66667	2.54167
69	2011-13	mother	man	32	2.40278	adult	unknown	1.66667		3.66667	4	5	2.33333		3	3.66667	3	1.66667		2.66667	5	3	2.33333		4	4.33333	5	4		4	5	5	2.66667		3.66667	4.33333	5	1		4	3.33333	3.66667	3.33333		2	5	5	2.375
70	2011-13	mother	woman	32.6194	2.24444	adult	unknown	1.66667		3	2.33333	5	3		4.33333	3.33333	4.33333	2		4.66667	4.33333	2	2.66667		4.33333	3.66667	5	2.66667		4	3.66667	5	2		4	2.66667	5	2		4	4	4.33333	2		4	4	5	2.25
71	2011-13	sibling	woman	46.6167	4.04167	adult	unknown	2.66667		2.66667	2.33333	3.66667	2.33333		2	2.66667	2.66667	3.66667		2.33333	3.33333	2	4		3.66667	4	4.66667	4.33333		3.66667	4	4	4.33333		3.66667	4	4	3		2	3.33333	3	5		3.66667	4.33333	4.66667	3.66667
72	2011-13	sibling	woman	35	4	adult	unknown	3		4.33333	2.66667	3.33333	3		3.33333	2.66667	3.33333	3.66667		4	3.66667	3.66667	3.33333		3.66667	3	4	4		4	4	4	5		5	4	5	2.66667		2.33333	2.33333	2.66667	4.33333		3.33333	3.33333	4.33333	3.625
73	2011-13	sibling	woman	24.7528	6.06944	adult	unknown	2		3.33333	3	2.66667	2		2.33333	2	1.33333	2.33333		3.33333	2.66667	1	2		2.66667	2.33333	2	3.33333		4.66667	3.33333	2	3.33333		4.66667	3.33333	3	2.33333		2.66667	2.33333	1.33333	3.33333		4	3.66667	2	2.58333
74	2011-13	mother	woman	19	4.40278	adult	unknown	3		4	3.66667	4.33333	2.66667		3	3	3.33333	2.33333		3.66667	4	3						4.66667		4.66667	4.66667	5	5		5	5	5	2.66667		3	3.33333	4.66667	5		5	5	5	3.61905
75	2011-13	father	woman	26.05	4	adult	unknown			4.33333	4.33333	5			4.33333					4.33333	4.33333	4.33333	4			4.33333	4.33333			5	4.33333	5	5			5	5			4.33333	4	5				5	5
76	2011-13	mother	woman	40.6444	3	adult	unknown	1.66667		3	1.66667	4.33333	1.33333		2.66667	1.33333	2	2		3.33333	1	1	2.66667		3.66667	2.66667	4	3.66667		4.33333	3.66667	4.33333	4		5	4	5	1.66667		2.66667	1.66667	3	4.33333		4.33333	4.33333	4.33333	2.66667
77	2011-13	sibling	man	33.625	2.13611	adult	unknown	2.66667		2.66667	2.33333	5	2.66667		3	2.66667	4.33333	2		2	3	3.33333	3		3		4	3.33333		4	3.33333	4	4		3.66667	3.33333	5	2.66667		2.66667	2.33333	3	3.33333		3.33333	3.33333	4.33333	2.95833
78	2011-13	mother	man	57.3944	7.52778	adult	unknown	2.66667		4	4	4.33333	1			2.66667	1.66667	1.33333		1.66667	2	2.66667	3.66667		3.66667	3.33333	3.66667	3.66667		3.33333	3	3.66667	4.66667			4.66667	4.66667	3		3	3.33333	3.66667	5			5	5	3.125
79	2011-13	mother	man	24	5	adult	unknown	2.66667		3.66667	3.66667	3	3.66667		2.66667	2.33333	1.66667	2.66667		4	3	2.33333	4		3.66667	3.33333	3.33333	4.33333		5	3	4.33333	4.33333		5	4	5	3.33333		4	3.33333	3	3.66667		3.33333	3.33333	3.66667	3.58333
80	2011-13	mother	woman	17	4.94167	adult	unknown	2.66667			4	4	3.33333			3.33333	3	3.66667			4	3	4			4	4	4.33333			4.66667	4	5			5	5	2.66667			3.33333	2.66667	4.33333			4	4.33333	3.75
81	2011-13	mother	man	43	2.23611	adult	unknown	3		5	2.33333	5	3.33333		4.33333	2	4.66667	2		4.33333	1.66667	3.66667	3.33333		5	2	5	4		5	2.66667	5	4		4.66667	3	4.66667	2.33333		3.66667	2	3.33333	5		5	5	5	3.375
82	2011-13	father	woman	32	0.95	puppy	unknown	2		5	5	5	2		3.66667	3.66667	3.66667	3		4.33333	4	3.33333	3		4.33333	4	4	3.33333		5	4.66667	4.33333	4		5	5	4.66667	2.33333		3.66667	2.66667		5		5	5	5	3.08333
83	2011-13	mother	woman	33.9806	10	adult	unknown	2.66667		2.66667	2.66667	3.33333	2.66667		3.33333	2.66667	2.66667	2		3	2	1	3.33333		3.33333	3.33333	3.33333	5		5	5	5	5		5	5	5	2.66667		2.66667	2.66667	1.66667	4.33333		3.66667	3.66667	4.33333	3.45833
84	2011-13	sibling	woman	21.0917	1.325	adult	unknown	3.66667		3.66667	2.66667	4.33333	4		4	3	4	3.66667		4	3.66667	4	4		4	4	4	4.66667		5	3.33333	5	5		5	4.66667	5	4.33333		4.33333	3.66667	4.33333	4.33333		4.33333	4	4.33333	4.20833
85	2011-13	sibling	woman	28.2861	2.01944	adult	unknown	4.66667		4.33333	4.33333	4.66667	3.33333		3	3.33333		5		4	4.66667	4	5		5	4.66667	5	4.66667		3.66667	4.33333	5	5		4.33333	4	5	3.33333		3	3	3	5		2.33333	5	5	4.5
86	2011-13	father	woman	24.7194	7.03056	adult	unknown	2.33333			3.66667	3.66667	3.33333			3.33333	3	2			4	3	3			4	4	4			4	4	4			5	5	2.33333			2.66667	3.33333	4			4.33333	4.33333	3.125
87	2011-13	mother	woman	24	1.225	adult	unknown	3.66667		5	4	4.33333	3.33333		4	3.33333	4	4.33333		5	4.33333	3.66667	4.66667		4.66667	4	4.33333	5		5	4	5	5		4.66667	4	5	2.66667		2.66667	2.66667	3.33333	5		5	5	5	4.20833
88	2011-13	sibling	woman	26.3556	0.741667	puppy	unknown	4		4	2.66667	4.33333	4		4	2.33333	3	3.66667		3.66667	2.66667	3	4		3.66667	2.66667	4	4		5	3	4.33333	4		4.66667	2.66667	5	3.33333		3.33333	3	2.66667	4.33333		4.33333	3.66667	4.33333	3.91667
89	2011-13	sibling	woman	29.1972	2.23611	adult	unknown	2.66667		4.33333	3.66667	4	2.33333		3.66667	3.33333	2	2.33333		3.33333	4	1	2		3.33333	3.33333	3	3.33333		4.66667	4	4	4		5	4	4	2.33333		3	3	2.33333	4.33333		4.66667	4.66667	5	2.91667
90	2011-13	sibling	woman	33.2639	3	adult	unknown	1		4.66667	1.66667	5	1.33333		5	1.66667	5	1		3.66667	2.66667	3.66667	2		5	2.33333	5	2.33333		5		4	2.33333		5	2.33333	5	1.66667		3.66667	2	3.66667			5	2.66667	5	1.66667
91	2011-13	sibling	woman	22.9528	1.15278	adult	unknown	3		3.66667	2.33333	4.33333	2.33333		3.33333	2.33333	3.66667	3		4	3.66667	4	3		4	3.33333	4	4		5	4	5	4		5	4	5	3.33333		4	3	4.33333	3.66667		4	3.33333	4.33333	3.29167
92	2011-13	mother	woman	31.6389	3.10278	adult	unknown	2		4	3	4.33333	3.66667		3.66667	3	3	3.33333		4	4	3	2.66667		4	3	4	4		5	3.66667	4.66667	4		5	3.33333	5	2.33333		3.66667	3	4	4.33333		3.66667	2.66667	4.33333	3.29167
93	2011-13	mother	woman	28.7722	5.02778	adult	unknown	3		4	2.33333	4	3.33333		3.66667	3	3.33333	2.66667		2.66667	3.66667	2.33333	3		3.66667	2.33333	3.66667	5		4	2.66667	5	4.66667		4.33333	2.66667	4.66667	2.66667		2.66667	2.33333	3.33333	4.33333		3.33333	3.33333	4.33333	3.58333
94	2011-13	mother	woman	30.0222	5.23611	adult	unknown	3.33333		2.66667	2.66667	3.66667	3		3	2.66667	3.33333	3.33333		2.33333	2.66667	1.33333	2.66667		3	2.66667	4	4		4	3.66667	4	4		4	4	4	3.33333		2.66667	2.33333	4	4.33333		3.33333	3.33333	4.33333	3.5
95	2011-13	mother	woman	28	0.3	puppy	unknown	3		4.33333	3.33333	3.66667	2.66667		3.33333	2.66667	2.66667	3.66667		3.66667	3.66667	1	2.66667		3	3	3.33333	4.66667		4	4	4.66667	4		4	3.33333	3.33333	3		2.66667	3.33333	3	5		4	4	4.66667	3.58333
96	2011-13	mother	woman	26.1972	1.42778	adult	unknown	2.66667		3.33333	3.33333	4	2.33333		3.33333	3.66667	3	3.33333		3.66667	3.66667	2	3.33333		4	4	4	4		4	4	5	4		4.66667	4.33333	5	2.33333		3	3	4	3.33333		3.33333	3.33333	4.33333	3.16667
97	2011-13	mother	woman	32	6.25833	adult	unknown	2.33333		4	3.66667	2.66667	2.66667		2.66667	3	2	2		3	3.33333	2	2.66667		4	4	3.33333	4		5	4.33333	4.66667	4			4	3.66667	2		2.66667	3	2.66667	4.33333		4.33333	4.33333	4.33333	3
98	2011-13	mother	woman	15.6083	2.58611	adult	unknown	3.33333			2.33333	4.33333	3.33333			1.66667	2.33333	3			2	3.66667	3.66667			2.33333	3.33333	4.66667			2.66667	4.33333	4.66667			3.33333	4.66667	2.33333			2.33333	2.66667	4.33333			3.33333	4.33333	3.66667
99	2011-13	mother	woman	27.975	5	adult	unknown	2.66667		4	3	4	4		3.33333	3	1.66667	4		4	4	2	3.66667		3.66667	3.33333	3.66667	5		4.33333	4	4	5		4	4	4.66667	3.33333		3.66667	3.33333	3.66667	4.33333		3.33333	3.33333	4	4
100	2011-13	mother	woman	25	7	adult	unknown	3.66667		3.66667	3.33333	4	3.33333		3	3.33333	3.33333	3		3	3	1.66667	3.33333		3.33333	3.33333	3.33333	4		4	4	4	4		4	4	4	3		3	3	2.66667	4		4	4		3.54167
101	2011-13	mother	woman	38	5	adult	unknown	1.66667		2.66667	3.33333	3.33333	2.33333		1.33333	3.33333	2.33333	2.33333		2.33333	3.66667	1.66667	2		2	2.66667	4	4.33333		3	4	5	4		4	4	5	2.66667		3	3.33333	4.33333	4.33333		2	3.66667	4.33333	2.95833
102	2011-13	father	woman	21.1361	8.81944	adult	unknown	4.66667			3.66667	5	4.66667			3.66667	4.33333	4.66667			4.33333	4	4			3.66667	4.66667	5			4	4.66667	5			4	5	3.66667			3	4	5			4	5	4.58333
103	2011-13	mother	woman	25.7222	2.15278	adult	unknown	2.66667				4	2.66667			3.33333	2.33333	3.33333			4.33333	2	3			3.66667	4	4.33333			4	4.33333	4.33333			4	4.33333	2.33333			2.33333	2.66667	4			4	5	3.33333
104	2011-13	mother	woman	22.1444	0.519444	puppy	unknown	2.66667		2.33333	2.66667	3.33333	3		3	2.66667	3	2		2	3	2.33333	2.33333		2.66667	3	4	4.66667		4	4	5	4.66667		2.66667	4.33333	4.66667	2.66667		3.33333	2.66667	3.33333	4.33333		2.33333	3.66667	4.33333	3.29167
105	2011-13	mother	woman	19.1	8.00278	adult	unknown	1.66667			2.66667	4.66667	2			2.33333	4.66667	1.66667			4	1.33333	2			3	5	4			4	5	3			3.66667	5	1			3.33333	4.33333	4			4	5	2.41667
106	2011-13	mother	woman	21.325	3.96111	adult	unknown	2.66667		3.66667	3.66667	4.33333	3.33333		3.66667	3	3.66667	3		3	3.66667	3.66667	3.33333		3.33333	3.33333	3.66667	4		4	3.33333	5	4		4	4	5	2.66667		3	2.66667	3.66667	4.33333		4	4.33333	4.33333	3.41667
107	2011-13	sibling	woman	25.8111	1.96111	adult	unknown	2.33333		4	3	4.33333	2.66667		3.33333	3	1.33333	2		4	3.66667	1	3.33333		5	4.66667	5	4		5	4	4.66667	4		4.66667	4	4.66667	2.33333		3.33333	2.33333	3.33333	4.66667		4.66667	4.66667	4.66667	3.16667
108	2011-13	mother	woman	36	6	adult	unknown	3.33333		4.33333	3	4	3.66667		3.33333	2	3.33333	4		4	4	3.33333	4		4	3	4	4.66667		5	3.33333	4	4.66667		5	3.33333	5	3.33333		3.66667	3.66667	3.33333	4.33333		4.33333	3.66667	4.33333	4
109	2011-13	mother	woman	42	0.636111	puppy	unknown	2.33333		3.33333	2.66667	4.33333	3		2.66667	3	2	2		1	2.66667	2	3.66667		4	4	4	4		4.33333	4.33333	4	4.66667		3.66667	4.66667	4	2.66667		3	3	2.66667	4.33333		4.33333	4.33333	4.33333	3.33333
110	2011-13	father	woman	35	2.81111	adult	unknown	1.66667			2.33333	3	1.66667			2	2.66667	2			3	2.33333	2.33333			3	3.66667	3			3.33333	4.66667	2.66667			3.33333	5	3			3	3	4.66667			4	5	2.625
111	2011-13	mother	woman	30.7444	2.95	adult	unknown	2		3.33333	3	3.66667	4		4	3	3	3.33333		3.66667	3.33333	3.66667	3.33333		3.66667	3.33333	4	4.66667		5	4	5	5		5	4	5	3.66667		3.66667	3.33333	3.66667	4.33333		4.33333	4.33333	4.33333	3.79167
112	2011-13	mother	woman	21.3278			unknown	2		3	2	4.66667	3.66667		4	2	2.66667	1.33333		2.66667	2	3.66667
113	2011-13	mother	woman	27	3.13333	adult	unknown	3.66667		4	3	4.33333	3.66667		3.33333	3.66667	4	2.33333		3.66667	3.33333	4	3.66667		4	3.66667	4	5		5	2.66667	5	5		5	3.66667	5	3		3.66667	2.33333	4	4.33333		4.33333	2.66667	4.33333	3.83333
114	2011-13	mother	woman	32.1833	2.19444	adult	unknown	2.33333		3.66667	3	3.33333	2.66667		3.33333	3	2	2.66667		4	3.66667	1.33333	2.66667		3.33333	3.33333	3	4.66667		5	4	4	4.66667		4.66667	3.33333	4	3.33333		3	2.66667	2.33333	4.33333		3.33333	3.33333	3.66667	3.41667
115	2011-13	mother	woman	25.2944	3	adult	unknown	4.33333		4.33333	4.33333	4.33333	3.33333		2.66667	3	3.33333	4		4	4	4	4		4	4	4	4		4.33333	4.33333	4.66667	5		5	4.66667	5	3.33333		2.33333	4.33333	3.66667	4.33333		2	4.33333	4.33333	4.04167
116	2011-13	mother	woman	15.5389	0.988889	puppy	unknown	3.33333			3	4	3.66667			2.33333	2.33333	3.33333			2.33333	3	3.66667			2.66667	4	5			2.66667	5	5			4	4.33333	2.33333			1.33333	4.33333	4.33333			2.66667	4.33333	3.83333
117	2011-13	father	woman	37	6	adult	unknown	1.33333			3.33333	3.33333						2			3.33333	2	2			3	4.33333	2.33333			3		3			3	3.66667	2			2.33333	2	1			2.66667	1	1.95238
118	2011-13	father	woman	28.975	0.888889	puppy	unknown	2.66667		3.66667	3	4.33333	2		3.33333	3.33333	3.66667	1		4	3.66667	4	4		4	3.66667	4	4.33333		5	4	4.66667	4.66667		5	4	4.66667	3		4	3.66667	3.33333	4.33333		4	4.33333	4.33333	3.25
119	2011-13	sibling	woman	54	9	adult	unknown	2		3.66667	2.66667	5	2		3.66667	2.33333	4.66667	2		4	2.66667	3.66667	3.33333		4.66667	3.66667	5	3.33333		5	3.33333		3.33333		4	3.33333	5	2.66667		3.66667	3	3.66667	5		3.33333	3.33333	5	2.95833
120	2011-13	sibling	woman	31.0333	7	adult	unknown	2.33333		3	2.33333	3.66667	2.33333		3	1.66667	2	2		2.66667	2	4	2.33333		3	2.33333	3.66667	3.33333		4.33333	3.33333	4.33333	4.33333		4.66667	4	4.33333	2		2.33333	2.33333	2.66667	3.66667		3.66667	3.66667	3.66667	2.79167
121	2011-13	sibling	man	36.3639	3.08056	adult	unknown	2.66667		3.66667	3.33333	4.33333	3.33333		3	3	3.33333	4		4	3.66667	2	3.33333		4	3.66667	4	4		4	4	5	4.66667		5	4.66667	5	4		3.33333	3.66667	3.33333	4.33333		2.66667	3.33333	4.33333	3.79167
122	2011-13	mother	woman	33.1944	3	adult	unknown	4		5	3.66667	5	3.66667		5	3.33333	3.33333	4		5	4.66667	4	4.33333		5	4.66667	5	5		5	4	4.66667	5		5	4	5	3		3.66667	4	3.33333	5		5	4	5	4.25
123	2011-13	sibling	woman	30.9889	9.58056	adult	unknown	2.66667		3.66667	2	4.66667	2.66667		3.66667	2	3.66667	2		3.66667	2.33333	5	3		4	3	4.66667	4.33333		4.66667	3	5	4.66667		5	3.33333	5	3		3	2.33333	3.33333	5		5	2.33333	5	3.41667
124	2011-13	father	woman	24	5	adult	unknown	2.66667		3.33333	3	5	3		3	1.66667	1.33333	1.33333		4	3.66667	4	3		4.66667	4	5	4		5	4	4.33333	4		5	4	5						5		4	4	5	3.28571
125	2011-13	mother	woman	33	2	adult	unknown	2.66667		3.33333	3	3.33333	2.66667		3	2.33333	2	2.66667		3.33333	3.66667	1.66667	3.66667		4	3.33333	4	4.66667		5	4	2.66667	4.66667		5	4	4.66667	3		3	3	2	4.33333		3.66667	3.66667	3.66667	3.54167
126	2011-13	mother	woman	29.7667	5.2	adult	unknown	2.66667		4	3	4.33333	3.33333		3.33333	3.33333	2.66667	2		4	3.33333	3.33333	3.66667		4.66667	4	5	5		4.66667	4	4.66667	4.33333		5	4	5	3.33333		2.66667	3	2.66667	5		5	4.33333	5	3.66667
127	2011-13	sibling	woman	42.2944	10.0361	adult	unknown	1.66667		3.33333	2.66667	4.33333	2		3.33333	3	4	2		3.33333	2.66667	3	2		3.33333	2.66667	4	2.66667		4.33333	3	5	2.66667		5	4	5	2.66667		3.66667	3	3.33333	3.33333		4.33333	3.33333	4.33333	2.375
128	2011-13	sibling	woman	20.3917	4.49167	adult	unknown	3.33333			3.66667	4.33333	3.66667			4	3.33333	3.66667			4	4	3			4	4	4.66667			4	5	4.33333			5	4.66667	2.33333			2.33333	4	4.33333			3.66667	4.33333	3.66667
129	2011-13	mother	woman	37.3278	5.18889	adult	unknown	2.33333		2	3.33333	3.66667	2.33333		2.33333	2.66667	1.66667	2		1.66667	4	2	2.66667		2.66667	3.66667	3	3.33333		3.33333	4.66667	5	4		2.33333	5	5	2		2.33333	2.33333	2.66667	4.33333		1.66667	4.33333	4.33333	2.875
130	2011-13	mother	woman	22	0.761111	puppy	unknown	2		3.66667	2.66667	4	2		2.33333	2	1.66667	2		4	2.33333	2	2.33333		3.33333	2.66667	3.66667	4		5	3.66667	5	4		5	4	5	2		2.33333	2	2.33333	4.33333		3.66667	2.33333	4.33333	2.83333
131	2011-13	mother	woman	20.2444	1.56667	adult	unknown	4.33333		4	4	4.33333	3.33333		3	3.66667	4	4		4	4	4	4		4	4	4	5		4	4.33333	5	5		4	4	5	4		3	3.66667	4	4.33333		3.66667	4.33333	4.33333	4.25
132	2011-13	mother	woman	24.6694	2	adult	unknown	3		4	3	4.66667	4.33333		4.33333	3	1.33333	4.33333		5	3.66667	1.66667	4		4.33333	3	4.66667	5		5	3.33333	3.33333	5		5	3	4.33333	3		3.66667	2.66667	2.33333	5		4	4	4.66667	4.20833
133	2011-13	mother	woman	34.7028	6.32222	adult	unknown						4			2.33333	4	3.33333			2	4.33333	4.66667			2.33333	4.66667	4.33333			3.66667	5						4.33333			3.66667	4.66667
134	2011-13	father	woman	23.8972	2.91389	adult	unknown	3.33333			3.33333	4.33333	2.33333			2.33333	1.66667	2.33333			3.33333	4.66667	3.33333			3.33333	3.33333	4			4	4	4.33333			4	4.33333	3.33333			3	3	4			3.33333	5	3.375
135	2011-13	mother	woman	30	5	adult	unknown	2.33333			2.33333	4.33333	2.33333		2.33333	2.33333	2	4		2.33333	4	4	3.66667		2.33333	2.66667							5		4	4	5	3.33333		2.33333	3	3.33333
136	2011-13	mother	man	43	13	adult	unknown	2		2.33333	2.33333	4.33333	2.66667		2.66667	2	2.33333	2		2	2.33333	2	3		2.66667	2	4.66667	4.66667		3.33333	2.66667	4.66667	4		2.66667	2.66667	4.66667	2.66667		2	2.66667	4	5		1.66667	2.66667	5	3.25
137	2011-13	sibling	woman	12.1611	1	puppy	unknown	4			3.66667	4.33333	4			3.33333	4	4			2.66667	4	4			4	4	4.66667			4.33333		5			4.66667	5	3.33333			4	4	4.33333			3.66667	4.33333	4.16667
138	2011-13	father	woman	31	1	puppy	unknown	3		4	3	4.33333			3.66667	2.66667	2.33333	2.33333		3.66667	2	1.66667	3.66667		3.66667	2.66667	4	4		5	3.33333	5	4		5	3.33333	5	3.33333		3	2.33333	4	3.66667		4.33333	3.33333	4.33333	3.42857
139	2011-13	mother	woman	29.2167	6.17222	adult	unknown	3		3.66667	2.66667	2.66667			3.66667	2.66667	2.33333	3.33333		4.66667	2	1.66667	3		3.33333	2.33333	2	4		4.33333	3	2.66667	4		4	3.33333	2.66667	3		3	2.66667	2.33333	5		5	3.66667	2.66667	3.61905
140	2011-13	mother	woman	44	9	adult	unknown	1.33333		2.66667	1	4.33333	1.33333		3.33333	1	2.33333	1.33333		3.33333	1	1	2		3.66667	1.66667	4	2.33333		4.33333	1.33333	4	3		5	2	5	1.66667		2	1.33333	2.33333	4.33333		4.33333	4.33333	4.33333	2.16667
141	2011-13	mother	woman	23.5556	9	adult	unknown	3		4.33333	3.66667	3.66667	4.33333		3.66667	3.66667	3.33333	2		4.66667	4.66667	4.33333	4.33333					5		5	5	5						3.33333
142	2011-13	sibling	woman	21	1.6	adult	unknown			3	3	3.66667	3		2.33333	2	1.66667	4.66667		3	2.66667	2.33333	4.33333		3.33333	2.33333	4.66667	4		4	3	3.33333	3.66667		4.66667	3.66667	4.66667	2.33333		1.33333	1.33333	3	5		2	5	4	3.85714
143	2011-13	father	woman	13	5	adult	unknown	3.33333			2.66667	4.33333	2.66667			2.66667	3.66667	1.33333			4	4	4			3.66667	4	4			3.66667	5	4.66667			4	5	3			2.66667	4.33333	3.33333			2.66667	4.33333	3.29167
144	2011-13	mother	woman	21.7972	0.216667	puppy	unknown	3.33333		4.33333	4.33333	4	4		3.66667	3.66667	4	4		4	4	3.33333	4		4	4	4	4.66667		4.66667	4.66667	4.66667	4.33333		4.33333	4.33333	4.33333	3		3.33333	3.66667	3	4.33333		3.33333	4.33333	4.33333	3.95833
145	2011-13	sibling	man	36.7472	2	adult	unknown	3			3.33333	4.33333	3.66667			3.33333	3.66667	3.66667			4	4	4			4	4	4			4	4.66667	4.33333			4	5	3.66667			3.66667	4	4.33333			4.33333	4.33333	3.83333
146	2011-13	mother	woman	52.4944	7	adult	unknown	2		2.66667	1.66667	3.66667	1.66667		3	1.66667	2.66667	2		2.66667	2.33333	3.33333	2.66667		2.66667	2	4	4		4	2.66667	4.66667	4		3.66667	2.66667	4	2.66667		3	2.66667	3.33333	3.33333		2.66667	2.66667	3.66667	2.79167
147	2011-13	sibling	woman	30	2	adult	unknown	2.33333		3.66667	3	4.33333	2.33333		3	3	2.33333	1.66667		3.66667	3.33333	3.33333	3.66667		3.33333	3.33333	4	3.33333		5	4	5	3.33333		5	4.33333	4.66667	2		3.66667	3.66667	3.66667	3.33333		4.33333	4.33333	4.33333	2.75
148	2011-13	father	woman	57.3944	9	adult	unknown	1			2	3.66667	1			2	2	1			2.33333	3.33333	1.66667			2.33333	3.66667	1.66667			2.66667	4.66667	2			2.66667	4.66667	1			2.33333	3.33333	1			2.66667	3.66667	1.29167
149	2011-13	father	woman	21.4333	1.81389	adult	unknown	3		3.66667	2.66667	4.33333	3.33333		2.33333	2.66667	3	2		2.66667	3.33333	2.66667	4		4	4	4	4.33333		3	3.66667	4.33333	4.33333		3.66667	4	4.66667	2.66667		3	2.66667	2.66667	4.33333		2.66667	3.33333	4.33333	3.5
150	2011-13	mother	woman	23.7556	5.88611	adult	unknown	1.66667		3	3.66667	4.33333	2.33333		3	3.33333	2.33333	2		3	4	2.66667	2.66667		2.66667	3.33333	3.66667	4		4.66667	4	4.66667	4.33333		2.33333	4	5	2.33333		1.66667	3	3.33333	4.33333		2	4	4.33333	2.95833
151	2011-13	mother	woman	22.4	8	adult	unknown	2.66667		3	2.33333	3.33333	2.66667		2.66667	2	1.66667	1.33333		3	4	1.66667	3.66667		3.66667	4	4	4		3	4.33333	4.33333	4.33333		3.33333	4.33333	4.33333	2.66667		1.66667	2.66667	1.66667	4.33333		2	4.33333	4.33333	3.20833
152	2011-13	mother	woman	26.7778	2.12778	adult	unknown	1.66667		3.66667	1.66667	4	3		3.66667	1.33333	2.66667	2		4	2	4	2.66667		3.66667	2.66667	4	4		5	2	5	3.33333		4.33333	2.66667	5	2.66667		4	2.33333	2.66667	4.33333		3.33333	2.66667	4.33333	2.95833
153	2011-13	sibling	woman	26.0028	15	adult	unknown	3.33333		4	3.33333	4.33333	2.33333		3	3	4	2.66667		3	3.33333	4	4		4	3.66667	4	4		5	4	5	5		4	4	5	3.66667		3.66667	3.66667	4	4.33333		3.33333	3.33333	4.33333	3.66667
154	2011-13	mother	woman	26.8611	10.0417	adult	unknown	4.33333		4.66667		5	4.33333		4		4.33333				5	5	5		5	5	5	5		5	5	4.66667	5		5	5	5	3.66667		3.66667	4	4.33333	5		5	5	5	4.61905
155	2011-13	sibling	woman	26.2333	2	adult	unknown	3			3.33333	3.66667	2.33333			2.33333	2.66667	2.33333			3.33333	3.66667	3			3	4.66667	3.33333			3.33333	4.33333	4.33333			4	5	2.66667			3	4	5			5	5	3.25
156	2011-13	mother	woman	28.5417	1.34722	adult	unknown	4		3	3	4.66667	3.66667		2.66667	2.66667	3.33333	3.66667		4	2.33333	3.66667	4		4.33333	3.33333	4	4.66667		3.66667	4	5	5		4.66667	4.33333	5	2.66667		2.66667	2.66667	2.66667	5		5	5	5	4.08333
157	2011-13	mother	woman	32.6278	4.71389	adult	unknown	3.66667		4.33333	3.33333	5	2.66667		2.66667	2.66667	2	3.66667		5	4.33333	3.66667	4		4.33333	4	4.33333	5		5	4.33333	5	4.66667		4.66667	4.66667	5	3		3	3.33333	3	5		5	5	5	3.95833
158	2011-13	mother	woman	22	5	adult	unknown	4.33333		3	3	5	4.66667		3.33333	2.66667	2.66667	4		3.33333	4.66667	5	3.33333		4	4.33333	5	4.66667		3	4.66667	4	5		4.33333	4	5	4.33333		2.33333	3	4.33333	5		3.33333	4.66667	5	4.41667
159	2011-13	father	woman	25	10	adult	unknown	4		3.66667	4	5	3.66667		3.33333	3.66667	2	4.66667		4	5	2.33333	5		5	5	4.33333	5		4.33333	4.33333	4.66667	5		4.66667	4.66667	5	2.66667		2.33333	2.66667	2.33333	5		3.33333	5	5	4.375
160	2011-13	mother	woman	23	1.88611	adult	unknown	2.66667			4	4.33333	4.33333			3.33333	4.33333	3.33333			4	4.66667	5			4.33333	5	5			4	4.66667	5			4	4.33333	4.33333			3	4.33333	5			4	5	4.33333
161	2011-13	mother	woman	21.6139	1.44167	adult	unknown	2.33333		3.66667		4.33333	3.33333		3	2.66667	2	3		4	4.66667	1	3.66667		4.33333	3.66667	4.33333	4.66667		4.33333	3.33333	4	4		5	4	5	3.33333		2.66667	2.66667	2.66667	5		4.33333	5	5	3.66667
162	2011-13	mother	woman	24.8472	2.275	adult	unknown	3.66667		3.66667	3	4	3.33333		3.33333	2.66667	3	3.66667		4	3.33333	3	3.66667		3.66667	3.33333	3.33333	4.33333		4	4	4.33333	5		5	4	5	3.33333		3	3	3	4.33333		3.33333	3.33333	4.33333	3.91667
163	2011-13	mother	woman	56.8639	2.66111	adult	unknown	2			1.66667	4.66667	2.66667			2.66667	5	2.66667			1.66667	5	3.33333			2.66667	5	4			3.66667	5	4.66667			2.66667	5	2.66667			3	5	5			2.66667	5	3.375
164	2011-13	sibling	woman	33.8889	6.66111	adult	unknown	1.66667			2.66667	3.66667	1.33333			2	3.33333	1.33333			2	3.66667	1.66667			2.66667	3.66667	2			2.33333	4.66667	2.33333			2.33333	5	1.66667			2	4.33333	2			1.33333	4.66667	1.75
165	2011-13	sibling	woman	36.9861	5.03889	adult	unknown	1.33333		3.33333	3	4.66667	1.66667		3.66667	3.66667	3.33333	1		2.66667	3	2.33333	1.33333		5	4.33333	5	1		4.33333	4.33333	5	1		4.66667	4	5	1		3.66667	3.66667	4.66667	1		4	5	5	1.16667
166	2011-13	mother	woman	19.5222	5.44167	adult	unknown	1.66667		3	3.66667	4	2.66667		2.33333	2.33333	2.66667	1.66667		4	4	2	3.33333		3.33333	3.33333	3.66667	4.66667		4.33333	4	5	5		4.66667	4.33333	5	2		3.33333	3.33333	4.33333	3.66667		2.66667	2.66667	4.33333	3.08333
167	2011-13	mother	woman	22.9472	4	adult	unknown	2.66667		2.66667	2	4	3.66667		2.33333	2	3	4		2.66667	2.33333	3.33333	3.33333		3	2.33333	3	4.33333		4	3	4.66667	5		3.66667	2.66667	3.66667	3		2	2	3.66667	4.33333		2	3.33333	4.33333	3.79167
168	2011-13	mother	woman	44	10	adult	unknown	2.66667		3.66667	3	3.66667	3		3.33333	3	2.33333	2.66667		4	4	2.33333	4		4	4	4	5		4.33333	4	4	5		5	4.33333	5	3.33333		3.33333	3.33333	3	4.33333		4.33333	4.33333	4.33333	3.75
169	2011-13	none / unspecified	woman	42	3	adult	unknown			4.33333	3.66667	4.33333			3.66667	3.33333	4			3.33333	3	2.33333			4	4	4			5	4	5			5	4.33333	5			3	3	3.66667			4.33333	4.33333	4.33333
170	2011-13	mother	woman	37.5278	2.28611	adult	unknown	2				5	2			2.33333	4.33333	1.66667			2.66667	5	3.33333			3	4				4	5	4.66667			4	5	2.33333			2.33333	5	4			4.33333	5	2.85714
171	2011-13	sibling	woman	35.3583	4.275	adult	unknown	3.33333		3.66667	4	4.33333	2.33333		2.66667	3.33333	3.33333	4		3.66667	4.33333		3.66667		3.66667	4	4	4.66667		4.66667	4.33333	5	4.66667		4.66667	4.66667	5	3		3.33333	4		5		4.66667	5	5	3.83333
172	2011-13	sibling	woman	34.3139	8	adult	unknown	2		3.66667	2.66667	4	2		4	2.66667		2		3.66667	3	4	2		4.33333	3	4	3.33333		5	4	5	4.33333		5	4.33333	5	2.33333		4	3.66667		5		4.33333	5	5	2.875
173	2011-13	father	woman	42.9806	11.2472	adult	unknown	2		2.33333	2	4.33333	2.66667		2.66667	2.66667	3.66667	2.33333		3	2.66667	4.33333			3		4	2.33333		2.33333	2.66667	4.66667	2.33333		2.66667	3.33333	4.33333	2.33333			2.33333	3	3.33333		2.66667	3.33333	4	2.47619
174	2011-13	mother	woman	33.2278	12	adult	unknown	2		2	2	5	2		2.66667	2	3	2		2	1.66667	4.33333	2.33333		2.66667			2.33333		2	2.33333	5	2.33333		3	2.33333	5	1		1	1	4	2		1.66667	2	5	2
175	2011-13	sibling	woman	32	3.88333	adult	unknown	3.33333		2.33333	2.66667	4.33333	4		2.33333	3	4	4		2	3	3.66667	4		2.33333	3.33333	4	4.66667		3	3	5	4.66667		2.66667	3.66667	4.66667	3		3.66667	3	4.33333	4.33333		2.66667	3.33333	4.33333	4
176	2011-13	mother	woman	33.1889	6.23611	adult	unknown	3		2.66667	2.66667	5	3.66667		2.66667	2.66667	3	4.33333		3	4.33333	5	4.66667		3.66667	3	4.66667	5		2.66667	3.33333	5	4.66667		3.33333	3.33333	5	4		2.33333	3.33333	4.33333	5		2	3.33333	5	4.29167
177	2011-13	sibling	woman	52.9194	1	puppy	unknown	2.66667			3	4.33333	3			3.66667	3.33333	3			3.33333	4	3			3.33333	4.33333	4			4	5	4			4	5	3			2.66667	4	4.66667			4.33333	5	3.41667
179	2011-13	mother	woman	22.65	3.64444	adult	unknown	1.33333			3.66667	5	2.66667			5	5	1			5	5	3.33333			5	5	3			5	5	3.33333			5	5	1.33333				3	4.33333			5	5	2.54167
180	2011-13	none / unspecified	woman	61.1972	13	adult	unknown			3		4					2.33333			4		1.33333			4		3.33333			4		4.66667			4		4			3		3.66667			3.33333		4.66667
181	2011-13	mother	woman	31	11	adult	unknown	3.66667			2.66667	4	4.33333			3	3.33333	3.33333			2.33333	3.33333	4.66667			3	5	5			4	5	5			4	5	3			2	4.66667	5			3.33333	5	4.25
182	2011-13	mother	man	34.1111	0.958333	puppy	unknown	2		3.33333	3	4.66667	1.66667		2.66667	2.66667	2.66667	2		2.66667	2.66667	3	3		3.66667	3	4.66667	3.33333		4.66667	4	5	4		5		5	3		3.33333	3	3.33333	4.33333		4.33333	4.33333	5	2.91667
183	2011-13	mother	woman	28	15	adult	unknown	3		3	3.66667	4	2.66667		2.66667	2.66667	2.33333	3.66667		3	3.66667	2.66667	3.66667		3.33333	3.66667	4	5		4	4	5	4.66667		3.33333	4	5	3		2.66667	2.66667	4	4.33333		2.33333	3.33333	4.33333	3.75
184	2011-13	sibling	man	45.0083	5.30833	adult	unknown			4	3.33333	3.33333	3		3.66667	2.66667	2	2		4	2.66667	1.33333	2.66667		4.33333	3	3	3.33333		4.33333	4	4.66667	4		5	4	4	2.66667		3	2.66667	2.33333	4.33333		4.33333	4	4.33333	3.14286
185	2011-13	sibling	woman	46	8.64444	adult	unknown	2.33333		4	2.66667	5	2.33333		3.66667	3.66667	4.66667	2		3.66667	3.33333	3.66667	2.33333		3.33333	3	4.66667	2.66667		4.33333	4	5	2.66667		4.33333		5	2.33333		3.66667	3.66667	5	3		5	4	5	2.45833
186	2011-13	mother	woman	30.8222	0.886111	puppy	unknown	2.33333		3.66667	3.33333	4	4		4	3.66667	3.66667	4		4	3.66667	3.33333	4		4	4	4	5		5	4	4.33333	5		5	4	4.66667	4		4.33333	3.33333	3.66667	4.33333		4.33333	4	4.33333	4.08333
187	2011-13	father	woman	35.0083	10	adult	unknown	1.66667			4	4	1.66667			3.66667	3	1			4.33333	3	2			3.66667	5	2.33333			4	4.33333	2.66667			4	4	1.66667			3	2.66667	2.66667			4.33333	5	1.95833
188	2011-13	mother	woman	53.6111	2	adult	unknown	2		3.66667	3	4						2		4.66667	3.33333	1	4		4.66667	2.66667	4.66667	4		4.33333	4	3	4		4.33333	4	4	3		3.66667	2.66667	4.66667	5		5	5	5	3.42857
189	2011-13	sibling	man	17.0444	1	puppy	unknown	3			1.66667	2	3			2	1	3.33333			1.33333	1	3			1.66667	1.66667	4.33333			2.33333	2.33333	4.66667			1.66667	2.66667	1.66667			1.33333	1	4.33333			2	3	3.41667
190	2011-13	sibling	woman	35.6028	1.36389	adult	unknown	1.33333		2.33333	3	3.66667	1.33333		2	3	2.33333	1		2.33333	2.33333	2.66667	1.33333		3	2.66667	4	1.66667		3	4	4.66667	2.66667		3.66667	4	4.33333	1.33333		2.33333	2.66667	3	2		2	3.33333	4.33333	1.58333
191	2011-13	mother	woman	20.6667	9	adult	unknown	3.33333			3	3.66667	4.33333			3	3	3			4.33333	4.33333	5			4.33333	4.33333	5			3.66667	4.66667	5			5	5	4.66667			3	4	5			4.66667	5	4.41667
192	2011-13	sibling	woman	19.9139	0.3	puppy	unknown	4.33333		4.33333	3.33333	4.33333	4		3.66667	3.33333	4	4		4	3	4	4		4	4	4	5		5	4.33333	4.66667	5		5	4	5	4		3.66667	2.66667	3.66667	4.33333		4.33333	4.33333	4.33333	4.33333
193	2011-13	mother	woman	41	0.925	puppy	unknown	3.66667		4.33333	4	5	3.66667		3.66667	3.33333	3.66667	5		4.33333	4	5	4.66667		4.66667	4.33333	5	5		5	4.33333	5	5		4.66667	4.66667	5	3.66667		4	4	4	5		4.33333	5	5	4.45833
194	2011-13	father	woman	47.6722	0.972222	puppy	unknown	3		3	2.66667	5	2.33333		3	2.33333	4	3		4.33333	3	5	3.66667		3.66667	2.66667	5			4	3	5	4.33333		4.33333	3.66667	5	2.33333		2.33333	2.33333	5	4		3.66667	3.66667	5	3.2381
195	2011-13	sibling	woman	38	1	puppy	unknown	2.66667		4.33333	2.33333	4.33333	2		3.66667	2.66667	3.66667	2.33333		4	3.33333	4	3.33333		4	3.33333	4	4		5	3.66667	5	4		5	3.33333	5	2		2.66667	2.33333	3	3.33333		4.33333	3.33333	4.33333	2.95833
196	2011-13	sibling	woman	20	7	adult	unknown	3.33333			3.33333	4.33333	2.66667			3.33333	4.33333	2.66667			3.66667	5	4.66667			4.66667	4.66667	3.33333			4	5	4			4	4.33333	2.33333			2	2.66667	4.66667			4	5	3.45833
197	2011-13	sibling	woman	55	5	adult	unknown	2.33333		3	2.66667	5	1.33333		3.33333	3.33333	3.33333	2		2.33333	2.33333	2	3.66667		4	4	5	1.33333		2.66667	2.66667	5	3.66667		3.66667	3.66667	5	2.33333		2.33333	2.33333	3.33333	1		2	2	5	2.20833
198	2011-13	father	woman	32.3472	0.608333	puppy	unknown					5					4	2.66667				2.33333	4.33333				4.66667	3.33333				5	4				5	2.66667				3.33333	4				5
199	2011-13	mother	woman	17.4222	4.33889	adult	unknown	1.66667			3.66667	4.66667	1.66667			2.66667	4.33333	1			4	4	2.33333			4.66667	5	2.33333			4.66667	5	1.66667			4.66667	5	1.33333			2.33333	4	1.66667			5	5	1.70833
200	2011-13	sibling	woman	20.2333	1.78056	adult	unknown	3.66667			3	4.33333	3.66667			3	4.33333	4			2.33333	4.33333	3.66667			3	4	4			2.66667	4	4			2.66667	4.33333	2.66667			3.33333		5			4	5	3.83333
201	2011-13	sibling	woman	16	13	adult	unknown	2.66667			5	2.66667	1.66667			4.33333	1.66667	1			5	4.33333	4.33333			5	4	4			5	3.33333	5			5	4.66667	1.66667			2.66667	1.66667	5			5	3.66667	3.16667
202	2011-13	mother	woman	15.15	1.05278	adult	unknown	3			3.33333	5	3			2.33333	3.66667	2			2.66667	3.33333	3.66667			3	4.33333	4			2.66667	5	4			2.66667	5	3.66667			2.33333	3.66667	5			3	5	3.54167
203	2011-13	mother	woman	22	5	adult	unknown	2.66667		3.66667	1.66667	4.33333	2.66667		2.33333	1.66667	1.66667	2.33333		2.66667	2.33333	3.66667	3.66667		4	2	3.66667	4.66667		4.66667	3	4.66667	5		4.66667	2.66667	5	2		2	1.33333	1.33333	4.33333		3.33333	2.33333	4.33333	3.41667
204	2011-13	father	woman	16.1056	2.93333	adult	unknown	3			2.66667	3.66667	2.66667			2.66667	3.33333	2.66667			3.66667	2	4			4	3.66667	4.33333			4	3.66667	4.66667			4	4	3.33333			2.66667	2.66667	4			2.66667	4	3.58333
205	2011-13	none / unspecified	woman	54	2.53611	adult	unknown			4	2.33333	5			3.33333	2.33333	4.66667			2.66667	2	5			3.66667	2.66667	5			5	3.33333	5			4.33333	4	5			2.66667	2.33333	3.66667			3.66667	3.33333	5
206	2011-13	mother	woman	21	5	adult	unknown	3.33333		4.33333	3.66667	4.33333	3.33333		3.66667	3.66667	3	3		4	4	3.66667	4		4	4	4	5		5	5	4.33333	5		5	5	5	3		3	3	3	4.33333		4.33333	4.33333	4.33333	3.875
207	2011-13	mother	woman	42.3556	2	adult	unknown	2		4	2.66667	4	2.66667		3.33333	2.33333	2.66667	2.33333		3.66667	3.33333	3.33333	3		4	3.66667	4	4.66667		4	4		4.66667		4.33333	4	4	3		3	3	3	5		4	4	4	3.41667
208	2011-13	sibling	woman	19.1	1.69167	adult	unknown	3			2.66667	3.33333	2.66667			2.33333	2	3			3.33333	3	2.66667			2.33333	3.33333	3			3	3	3.66667			3.66667	3.66667	2			2.33333	2.66667	5			4.33333	5	3.125
209	2011-13	mother	man	44	2	adult	unknown	2		2.66667	2.33333	3.33333	2.33333		2	1.66667	2	2		2.33333	2	2	2		2.33333		3	4		4	3	4.33333	3.33333		4.33333	3	4	2.66667		2	2.66667	3.33333	3.33333		3.33333	3.33333	5	2.70833
210	2011-13	mother	woman	46	1.275	adult	unknown	4		5	4	5	3.33333		3.66667		2.66667	3		5	4	4.66667	5		5	4.66667	5	5		5	4.33333	5	5		5	4.33333	5	4		4.66667	3.66667	5	5		5	5	5	4.29167
211	2011-13	sibling	woman	27.0861	4.27222	adult	unknown	2.66667		4.33333	2.66667	4	3.33333		3.33333	2.66667	3.66667	3.66667		4	3	4	3.66667		4	3.33333	4	5		5	3	5	5		5	3.66667	5	2.66667		3.66667	2.66667	3.33333	4.33333		4.33333	3	4.33333	3.79167
212	2011-13	father	woman	23.6611	0.697222	puppy	unknown	2.33333		3.33333	2.33333	4.33333	2.33333		2.66667	2.66667	3	2		3.33333	3.33333	2.33333	3		3.66667	3	4	4		4.66667	4	5	4		4.33333	4	4.33333	2.33333		2.66667	2.66667	3.33333	3.66667		3.33333	4.33333	4.33333	2.95833
213	2011-13	father	woman	39.9833	2.96389	adult	unknown	2		2	2	3.66667	1.33333		1.66667	2	2	1.66667		3.33333	4	2	2		3.66667	3.66667	4	3		4	4	5	4		4	4	4.33333	1.66667		3.33333	3.66667	4	4		4	4	4.33333	2.45833
214	2011-13	father	woman	33.525	5.375	adult	unknown	2.33333		4	2.33333	4.33333	2.66667		3.33333	2	3	2		3.66667	2	2	3.66667		3.66667	3.66667	4	5		5	4.33333	4	5		5	4.33333	4.66667	3		3.33333	3.33333	3.33333	4.33333		4.33333	4.33333	4.33333	3.5
215	2011-13	mother	woman	57.8361	13	adult	unknown	1.33333			2.33333	4.33333	1.66667			2	1.66667	1			2.66667	2.66667	2			2.33333	5	2			3	5	2.33333			3.33333	5	1.33333			3	3.66667	2			4	5	1.70833
216	2011-13	father	woman	14.925	3.55278	adult	unknown	3			4.66667	4.66667	4.33333			3.66667	4.33333	2.66667			4.66667	4.66667	3.33333			4	4.66667	4.33333			4.33333	5	4.33333			4.33333	5	2.33333			2.66667	4	4.66667			4.33333	5	3.625
217	2011-13	mother	woman	28.0056	6	adult	unknown	2.33333		3.66667	2.66667	4						2		3	3	2.66667	4.66667		4	3	4.33333	4.66667		5	4	5	5		5	4	5	2.33333		2.33333	2.66667	3	4.33333		3.66667	3.33333	4.33333	3.61905
218	2011-13	mother	woman	26.5639	0.3	puppy	unknown	4		5	4	5	4.33333		4.66667	4.33333	5	4.66667		4.66667	3.66667	4.66667	5		4.66667	4	5	5		5	4.66667	5	5		5	4.66667	5	3.66667		3.66667	3.33333	3.66667	5		4.33333	4.33333	5	4.58333
219	2011-13	mother	man	36.5806	5.58056	adult	unknown	2		3.66667	3	4	2.33333		3.66667	3	2.66667	1.66667		2.66667	2.33333	2.33333	3.66667		4.66667	4.33333	5	4.33333		4	4	5	4		4.33333	4	5	2.66667		4	4	4.66667	4.33333		2	3.66667	4.33333	3.125
220	2011-13	mother	woman	40.6056	1.36111	adult	unknown	1.66667			2.33333	4.66667	2			3	3.33333	1.66667			2.66667	5	2			2.66667	4.66667	2			3.66667	5	2.33333			4	5	1.33333			2.33333	3.33333	2.33333			4	4.66667	1.91667
221	2011-13	sibling	woman	34.1778	0.869444	puppy	unknown	2.33333		3.66667	3.66667	4.33333	2		3.66667	3.33333	1.66667	2		5	5	2.33333	2.66667		5	3.33333	4	4		5	4	5	4		5	4	5	2.33333		4	2.66667	3.66667	4.33333		3.33333	3.33333	4.33333	2.95833
222	2011-13	mother	woman	25	2.93611	adult	unknown	2.33333		4.33333	3.66667	4.33333	4.33333		3.33333	3.33333	2	3.33333		4.66667	4.33333	4	2.66667		4.33333	3	4.33333	5		5	2.66667	4.66667	3.66667		5	2.66667	5	1		3.66667	3.66667	3	5		5	5	5	3.41667
223	2011-13	sibling	woman	36.7111	4.03889	adult	unknown	2			3	4	2.66667			3	3	2			2.66667	3.33333	2.66667			2.66667	4	3.33333			3.33333	4	3.66667			3.66667	5	2.66667			3	4	3.33333			3.33333	5	2.79167
224	2011-13	mother	woman	37.6111	4.04167	adult	unknown	3			2	4	2.66667			2	1.33333	3.66667			2.33333	1	3.33333			2	3.33333	4.66667			3.33333	5	4.66667			3.33333	4.66667	3.33333			3	3.33333	5			4.33333	5	3.79167
225	2011-13	sibling	woman	28	3	adult	unknown	1.66667		4.33333	2.33333	4	2.66667		3.33333	2	2.33333	3.66667		3.66667	3	1	3		4	3	4	4		5	4	4	4.66667		5	4	4.66667	3.33333		3.33333	3	2.66667	4		4.33333	4	5	3.375
226	2011-13	mother	woman	43.45	4.79167	adult	unknown	1.66667		2.66667	2.33333	3.66667	2		2.66667	2	1.33333	2		2.33333	2.66667	1.66667	2.66667		4	3.33333	5	4.66667		4.33333	3.33333	4	4.66667		4.66667	3.33333	5	2		2.33333	2.66667	3.33333	5		4	2.33333	5	3.08333
227	2011-13	mother	woman	46.9139	9.37778	adult	unknown	3.66667		1.66667	3.33333	4	3		1.66667	3.66667	2	4.66667		1.66667	3.33333	1	3.66667		1.33333	3.66667	5	4		1.66667	4	5	4		1.33333	4	4	3		1	3.66667	3.66667	5		1	4	5	3.875
228	2011-13	none / unspecified	woman	39	5	adult	unknown			3.33333	2.33333	3.66667			3.66667	2.66667	1.33333			4	3	1			4.33333	3.33333	5			4.33333	3	4.66667			4.66667	3	4.33333			3.33333	3	1			4	2.66667	4.33333
229	2011-13	father	woman	31	8	adult	unknown	3		4.33333	3.33333	4.33333	3		3.66667	3	3	3.33333		5	4	4	5		5	4.33333	5	5		5	4	4	5		5	4	5	2.66667		2.33333	3	2.33333	5		4.33333	4.33333	5	4
230	2011-13	sibling	man	64	1.95278	adult	unknown	1.33333		3.66667	2.66667	4.66667	2		4	3.66667	3	2		4	4	2.66667	2		4	3.33333	4	3.33333		4.33333	4	5	3.33333		4	3.33333	5	2.33333		3.33333	3	5	5		4	4.66667	5	2.66667
231	2011-13	mother	woman	40			unknown	3.33333			2.33333	5	3			1.66667	3.33333						3.66667			2.33333	4.33333	5			2.33333	5	4.66667			3.66667	4.66667	3			2.33333	3.66667	5			3.33333	5	3.95238
232	2011-13	mother	woman	19	1.09167	adult	unknown	3.66667		4	4	4.33333	3.33333		3.33333	3.33333	3.66667	3.33333		4.66667	4.66667	4	3.33333		4	3.33333	5	5		5	4	5	4.66667		5	4	5	2.33333		2.66667	3.33333	3.66667	4.33333		3.33333	3.33333	4.33333	3.75
233	2011-13	mother	woman	33	0.944444	puppy	unknown	3		4	3.33333	3.66667	2.33333		3.66667	3.33333	4.33333	5		2.66667	5	2.66667	3.33333		4	3.66667	5	4.33333		4	4	5	5		4	4.66667	5	4		3.66667	4.33333	5	4.33333		2.66667	4	4.33333	3.91667
234	2011-13	mother	woman	35.1194	9.70556	adult	unknown	3			3.33333	3.66667	2.66667			2.66667	3	4			3.33333	4	4			4	4.33333	4.66667			4	5	4.66667			4	4.66667	3.33333			3	4.33333	5			4	5	3.91667
235	2011-13	sibling	woman	36.6528	6	adult	unknown	1.66667			3	4	1.66667			3.66667	3.66667	1.33333			4.33333	3.66667	2.33333			3.66667	5	2.66667			3.66667	5	2.66667			4.33333	4.33333	1.66667			2.33333	4.66667	2.66667			3.33333	4.33333	2.08333
236	2011-13	sibling	man	28.65	2.375	adult	unknown	2.33333		4.33333	3	4.33333	2.33333		3.66667	3.33333	2.66667	2.33333		4	3	2	3		4.66667	2.66667	4.33333	3.66667		5	3.66667	4	4		5	3.33333	5	3.33333		4.33333	3	3.66667	3.33333		4.33333	4.33333	4.33333	3.04167
237	2011-13	sibling	woman	40.8444	2	adult	unknown	2.33333		3.33333	2	2.33333	2.33333		3	2	2	3		3.66667	3.33333	2	3		3.66667	2.33333	2.66667	4		4	3.66667	3.66667	4		4	3.66667	4	3.33333		3	2.66667	2.66667	4		4	4	4	3.25
238	2011-13	mother	woman	23.2056	3.15	adult	unknown	2.66667		2.66667	3	4.66667	3		2.33333	2.66667	3	3		2.33333	4	3.66667	4.33333		3	4	5	5		4.33333	4.66667	5	5		4.33333	4.66667	5	2.66667		3	2.66667	3.33333	4.33333		2.33333	3.66667	4.33333	3.75
239	2011-13	mother	woman	33.7472	3.08056	adult	unknown	3			3	5	4			3.33333	4.33333	4.66667			4	2	5			4.33333	5	4.66667			4	5	5			4	5	3			3	4	5			4	5	4.29167
240	2011-13	sibling	woman	25	7.75	adult	unknown	4		4.66667	3.33333	4.66667	4		4	3.33333	2.33333	5		4	4	4	4.66667		4.66667	4.33333	4.66667	4.33333		4.66667	4	4.66667	4.66667		5	4	4.66667	3.33333		2.66667	3	2.66667	4.33333		4	3.66667	4.33333	4.29167
241	2011-13	mother	woman	51	1.47222	adult	unknown	3		3.66667	3	3	3		2.66667	3.33333	2.66667	2.66667		2.66667	4.66667	3.66667	5		4.66667	5	5	3.66667		4	4	5	4.33333		4.33333	4	4.66667	2.33333		3	4.33333	5	4.33333		2	4	4.33333	3.54167
242	2011-13	father	woman	40.7556	1.09722	adult	unknown	1.66667		3	3	5	2		2.33333	2.66667	5	1.66667		2	2.66667	4.66667	2		2.66667	3	4.66667	2.66667		3.66667	3.66667	5	2.66667		4	3.66667	5	2		2.66667	3	5	2		3.33333	3.33333	5	2.08333
243	2011-13	sibling	woman	27	6	adult	unknown	2		3		5	2		3	1.66667	3.33333	3.33333		4.33333	4	1	2.66667		3.33333	2	4.66667	4			3	5	4.33333		4.66667	2.66667	5	2.33333		2.66667	2.33333	3.66667	5		5	4	5	3.20833
244	2011-13	father	woman	45	7	adult	unknown	2.66667			3.33333	4.33333	1.66667			3	4					4.66667	4.33333			4.66667	5	5			5	5	5			5		2			3.33333	4.33333	5			5	5	3.66667
245	2011-13	none / unspecified	woman	41.7806	16	adult	unknown				2.66667	4.66667				2.66667	4.33333				5	4.33333				3.66667	5				4	5				4	5				3	3.66667				3.66667	5
246	2011-13	mother	woman	25	4	adult	unknown	3.66667			4	4	4			3.33333	3.66667	3			4	4.33333	5			4	4.33333	5			4	5	5			4.66667	5	3.66667			4	4.33333	5			4.66667	5	4.29167
247	2011-13	mother	woman	51.85	8	adult	unknown	2.33333			1.33333	3.33333	2.66667			1.33333	1.33333	3			1.33333	1.33333	3.66667			1	3.33333	4.33333			1	4.33333	4.66667			3	4	3.33333			1	2.33333	3.33333			2	3.33333	3.41667
248	2011-13	father	woman	30	1.81389	adult	unknown	2.66667		3.33333	3	5	2.66667		3.33333	3.33333	2.33333			2	2.33333	3	3.33333		3.66667	3.66667	3	4		4	4	4	4		4	4	4	3		3	3	3.66667	4		4	4	4.33333	3.38095
249	2011-13	father	woman	20.4083	4.45	adult	unknown	1.66667		2.66667	2.66667	4.33333	2		2.33333	2.33333	2.66667	1.33333		2	2	4.33333	1.66667		1.66667	1.66667	4.33333	3.33333		2.66667	2.66667	5	3		3.33333	3.33333	5	2.66667		2.66667	2.66667	3.33333	3		2.66667	2.66667	4.33333	2.33333
250	2011-13	mother	woman	18.7917	1.29444	adult	unknown	4.33333		4.66667	4	4.66667	3.33333		4	3.33333	5	4		5	4	5	4		5	3.66667	5	4.66667		5	4	5	4.66667		5	4	5	5		5	3.66667	5	4.33333		4.33333	4.33333	4.33333	4.29167
251	2011-13	mother	woman	27	2	adult	unknown	3		4	3	5	3.66667		3.66667	3.33333	4	2.66667		3.66667	3.33333	3.66667	3.33333		3.33333	3	4	3.33333		4	4	4	4		4	4	5	1.66667		3.33333	3.33333	3.66667	4		4	4	5	3.20833
252	2011-13	mother	woman	22.3833	0.9	puppy	unknown	3.66667		4.33333	3.66667	4.66667	4.33333		3.66667	2.33333	2.33333	2.33333		4.33333	3	4	5		5	4.33333	5	5		5	4	5	5		5	3.66667	5	3		3	2.66667	3.33333	4.33333		4.33333	2	4.33333	4.08333
253	2011-13	mother	woman	24	8	adult	unknown	2.66667		4.66667	3.66667	4	3.33333		2.33333	3	3	2		4	4.66667	3.66667	3		3.33333	3.66667	4	4		4	4	4.66667	3.33333		4.33333	4	4.66667	2		3	2.66667	3.33333	4.33333		2.66667	4.33333	4.33333	3.08333
254	2011-13	mother	woman	21	9	adult	unknown	2.33333		4.33333	4	4.66667	3.33333		3.66667	4.33333	4.33333	2		3.66667	4	1.66667	4		5	4.33333	4.66667	4.33333		5	4.33333	5	4.66667		5	4.66667	5	1.66667		4.33333	4.33333	4.66667	3.66667		4	4.33333	4.33333	3.25
255	2011-13	mother	woman	20.2667	4.01111	adult	unknown	2.33333		4.33333	3.33333	4.33333	3		4.33333	3.33333	3.66667	2		5	4	4.33333	2.66667		4.66667	4	4.66667	4.33333		5	4	4.66667	4.66667		5	4.33333	5	2.33333		4.33333	3.33333	4	4		4.33333	4.33333	4.33333	3.16667
256	2011-13	mother	woman	38.8667	4.12778	adult	unknown	2.66667			2.66667	4	3			2.33333	2	3.66667			4.66667	1	3.66667			3	4	5			4	3.33333	5			4.66667	4.66667	4			2.66667	2.66667	5			5	4	4
257	2011-13	mother	woman	36.5389	2.125	adult	unknown	1		3.66667	3.66667	3.66667	1		2.66667	2.66667	2.33333	1		3.33333	3.33333	1.66667	1.33333		3	3	4	1.66667		4	4	4.66667	2		4.33333	4.33333	4.33333	1		3.33333	3.33333	3.66667	1.66667		4	4	5	1.33333
258	2011-13	mother	woman	35	2.33333	adult	unknown	2		3	2	4.33333	2		3	2	3.33333	1.66667		1.66667	1.66667	2.33333	3		2.66667	2.66667	4.33333	4		4	3.33333	4.33333	4		4	4	4	2.66667		2.33333	2.66667	3.33333	5		2.33333	2.33333	5	3.04167
259	2011-13	mother	woman	26.125	3	adult	unknown	4		4.33333	3.66667	4.66667	4.33333		3.66667	2.66667	4	4.33333		4	5	3.66667	4.33333		3.66667	3	4.66667	5		4	3.33333	5	5		4	4	5	3.33333		2.66667	3	4	4.33333		3.33333	4	4	4.33333
260	2011-13	mother	man	27	0.5	puppy	unknown	1.66667		3.66667	3.66667	4	2		2.66667	2.66667	2.66667	2		4	4	2.33333	2		4	4	4.66667	2.33333		5	5	4.33333	2.33333		5	5	4.66667	1.33333		2.66667	2.66667	2.66667	3.33333		4	4	4	2.125
261	2011-13	mother	woman	58	15	adult	unknown	3			3.33333	4.33333	3			3.66667	4.66667	3			3.66667	4	4.33333			3.66667	5	4.66667			4	5	5			4	5	3.33333			3.33333	3.33333	4.33333			3.33333	4.33333	3.83333
262	2011-13	father	man	57	1.45278	adult	unknown	1.66667		4	2.66667	4.33333	2.33333		4	2.66667	2	1		3.33333	2	1	4.66667		5	3.33333	5	3.33333		4	2.66667	3.33333	3.33333		4.66667	3	4	3.66667		4	3.33333	2.66667	3.66667		3.66667	3.66667	4.33333	2.95833
263	2011-13	mother	woman	49	9.91667	adult	unknown	2.66667		3		3	3		3.33333	2.33333	3	3.33333		3.66667	2.66667	2	4.66667		3	2.33333	4	4.66667		4	3	5	5		3.66667	2.66667	5	3.66667		3.33333	3	3.33333	5		2.66667	2.66667	5	4
264	2011-13	sibling	woman	52	3	adult	unknown	2		3.66667	2	4.66667	2.33333		3.33333	1.66667	3.66667	1.66667		2.66667	1.66667	1	4.33333		5	3.66667	5	4			3.66667	5	4		5	4	5	2		4	2.66667	3.66667	5		5		5	3.16667
265	2011-13	father	woman	18.9028	4.30278	adult	unknown	3			3	4.66667	2.66667			2.66667	4.33333	2			2	2.33333	3.66667			3.66667	4.33333	4.66667			4.33333	5	4.66667			4.33333	5	2.33333			2.33333	5	5			4.33333	5	3.5
266	2011-13	sibling	woman	58	3	adult	unknown	1.33333		3.66667	3	3.66667	1.33333		2.66667	2	3	1.33333		3.33333	2.66667		2		3.66667	3	4	1.66667		4	3	4	2		4	2.66667	4	2		3.33333	3.66667	3.66667	1.66667		4	3.33333	4.33333	1.66667
267	2011-13	none / unspecified	woman	48.8083	4.78611	adult	unknown			3.33333	3.33333	4.33333			3.33333	2.66667	2.66667			2.66667	4.66667	1.66667			3.66667	3.33333	4.33333			4	3.33333	4.66667			4	4	5			2.66667	2.66667	4.66667			4	4.33333	5
268	2011-13	sibling	woman	21.125	3	adult	unknown	3		4	3	4	4.33333		3.33333	2.66667	3.66667	4.33333		4.33333	3.33333	4	4.66667		3.66667	2.66667	4	4.33333		4	2.66667	4	5		4	2.66667	5	2.66667		2.66667	3	2.33333	4.33333		2.66667	2.66667	4.33333	4.08333
269	2011-13	mother	woman	59	5	adult	unknown	3.66667			3	4.33333	3			3	2.66667	2			3	5	4			3	5	5			3.33333	5	5			3.66667	5	2			3	5	5			4	5	3.70833
270	2011-13	mother	woman	66	5	adult	unknown	1			2	5	1			2	2	1			2	3	1			2.33333	4	1			2.33333	3.66667	2.33333			2.66667	5	1			2.66667	2.66667	1			2.66667	4.66667	1.16667
271	2011-13	sibling	woman	33.1861	5.075	adult	unknown	2		3.33333	3.33333	3.33333	2		4.33333	4	4	1.66667		4	4	3.33333	2		4.33333	4	5	2.66667		4	4	4.33333	2.66667		4.33333	4	4.33333	2.33333		2.66667	2.33333	2.66667	3.33333		2.33333	4.33333	4.33333	2.33333
272	2011-13	mother	man	34.425	2.33889	adult	unknown	2.66667		3.66667	1.66667	4.66667	3.66667		3.33333	2	1.66667	2.66667		4.33333	1.66667	1	2.66667		4.66667	2	5	4.66667		4.66667	3.33333	4	5		5	3.33333	5	2.66667		3.66667	2.66667	2.66667	4.33333		4.33333	4.33333	4.33333	3.54167
273	2011-13	sibling	woman	51	3.32222	adult	unknown	1.66667			1.66667	3.66667	3			1.66667	1.66667	2.33333			2	2.33333	2.33333			1.33333	5	2.66667			2	5	3.33333			1.66667	5	3			2	4.33333	4.66667			1.33333	5	2.875
274	2011-13	mother	woman	43.0944	5.92222	adult	unknown	1		4	3.33333	4.66667	1		2.33333	2.33333	3	1		4.33333	4	3.66667	1		4	3.33333	4	1		5	4	4.66667	3.66667		5	4	5	1		3.66667	3.33333	3.33333	1		4.33333	4.33333	4.33333	1.33333
275	2011-13	mother	woman	39.6889	0.591667	puppy	unknown	2.66667		2.33333	2	5	2.66667		2.33333	1.66667	3	2.33333		2.66667	2.33333	1.33333	3		2.66667	2.33333	4.33333	4.33333		3.33333	2.66667	5	4.66667		3.66667	2.66667	5	2.66667		2.33333	2.33333	3	5		2.66667	3.33333	5	3.41667
276	2011-13	father	woman	32.6917	1.14722	adult	unknown	2.66667			3	4	3.33333			3	2	2.66667			3.66667	2.66667	4			3.66667	4.33333	4.66667			4	4.66667	4.66667			4	5	3.66667			3	4.33333	4.33333			4.33333	4.33333	3.75
277	2011-13	mother	woman	32.5944	1	puppy	unknown	2		3.66667	3.33333	5	3		3.33333	3	3.33333	2.33333		3.66667	4	3.33333	3.33333		4	3.66667	4.33333	4		4.33333	4	4.66667	4.33333		4.33333	4.33333	4.66667	1.33333		3	3	4	4		3.33333	2.66667	4.66667	3.04167
278	2011-13	sibling	woman	33.5361	2.3	adult	unknown	3.66667		3.66667	2.66667	4.66667	3		3.66667	2.33333	4.33333	3		2	3.66667	5	4		4.33333	2.66667	5	4.33333		4	2.66667	5	4.66667		4	2.66667	5	2.66667		3	2.66667	3.66667	4.33333		2.66667	2.66667	4.33333	3.70833
279	2011-13	father	woman	20	1.12222	adult	unknown	2			2.66667	4	3			2.66667	3.33333	1			2.33333	1	2			3	3.66667	4.33333			4	5	3.33333			4	4.66667	2.33333			2.66667	2.66667	3.33333			3.33333	3.66667	2.66667
280	2011-13	mother	woman	31	6	adult	unknown	2		4.66667	2.33333	5	3.33333		4	1.66667	3.66667	2.66667		5	2	1.66667	4.33333		4.66667	3	5	5		5		5	4.33333		5	3.33333	5	3		3.66667	4	3.66667	5		5	3.33333	5	3.70833
282	2011-13	mother	woman	30	3.16111	adult	unknown	1.66667		3.66667	2.66667	3.66667	2.33333		3	2	3	2		2.33333	3.66667	1.66667	3.66667		3.66667	3	4.66667	4.66667		5	4	4.66667	5		5	4	4.33333	2.33333		2.33333	2.33333	3	5		4	5	5	3.33333
283	2011-13	father	woman	26.3111	3.73056	adult	unknown	2		4.66667	3	4.66667	2.66667		4	2.33333	4.33333	2			3.66667	2	3.33333		5	3.33333	5	4.33333		5	3	5	4		5	3.33333	5	2		4	2.33333	3.33333	5		5	5	5	3.16667
284	2011-13	mother	woman	26	1.04722	adult	unknown	4.33333		4.66667	4	4.66667	4.66667		4.33333	3.66667	4	4		4	4	4	5		5	4	5	5		5	4	5	5		4.66667	4	5	4		4	4	4	4.33333		4	4.33333	4.33333	4.54167
285	2011-13	father	woman	22.5472	0.958333	puppy	unknown	2		4.33333	4	4.66667	3.66667		3.66667	3.33333	3	2		4	4.66667	1.66667	2.66667		3.66667	3.33333	4.66667	5		4.66667	4	5	4.66667		4.66667	4	5	3.33333		2.33333	4	4.66667	4.33333		3.33333	4.33333	4.33333	3.45833
286	2011-13	mother	woman	14.3722	1.11111	adult	unknown	4			3.66667	4	4			3.33333	2	4.66667			3.66667	3.66667	4.66667			3.66667	3.66667	5			3.66667	4	5			4	4.33333	3.66667			2.66667	2	5			4	5	4.5
287	2011-13	mother	man	30.6667	2	adult	unknown	2		3	3	4.66667	4		3.33333	3	2.66667	2.33333		3.33333	3.33333	1	5		3.66667	3.33333	5	5		3.33333	3.66667	5	4.66667		3.66667	3	4.66667	4.66667		2.33333	3	5	5		2.66667	3	5	4.08333
288	2011-13	mother	woman	19.6861	1.13056	adult	unknown	2.66667		3.66667	2.33333	4.66667	3.66667		4.66667	3.66667	4.66667	5		5	5	3.33333	4		4.33333	4.66667	5	5		5	5	5	5		5	5	5	4		3	3.66667	2	5		5	5	5	4.29167
289	2011-13	mother	woman	30	7	adult	unknown	3.33333		3.33333	3.33333	4.33333	3.33333		3.33333	3.33333	2.33333	4.33333		4.66667	5	5	3.33333		4	3.33333	4.33333	4		4.66667	4.33333	4.66667	4		4	4	4	3.33333		3	3	2.66667	4		4	4	4	3.70833
290	2011-13	mother	woman	35	5.31111	adult	unknown	3		3	1.66667	3	4		4	2	1.66667	2.66667		5	2	1.33333	4.66667		4.66667	2.66667	4.33333	4.33333		4	3.66667	5	5		4.66667	3	4.33333	3.33333		3.66667	2.66667	2.66667	4.33333		4	2	2	3.91667
291	2011-13	mother	man	14.6917	3.16667	adult	unknown	4				3	4.66667				2.66667	3				1.33333	5				4.66667	5				3.33333	5				5	3.66667				2.33333	5				5	4.41667
292	2011-13	mother	woman	21.6611	4.06667	adult	unknown	3.66667			3.66667	5	3.66667			3	4	3.66667			4.66667	4.33333	4.66667			4	4.66667	5			4.33333	5	5			4.66667	5	3.66667			3.33333	4.33333	5			4.66667	5	4.29167
293	2011-13	mother	woman	33.1861	3	adult	unknown	3		4.33333	3	3.66667	3.66667		4	3.33333	4.33333	2		4	3.66667	3.33333	4		5	2.33333	5	4		5	4	5	4		4.66667	3.33333	5	1.66667		2.66667	2.33333	2.66667	4.66667		4.66667	4.33333	5	3.375
294	2011-13	mother	woman	37.5083	1	puppy	unknown	2.66667		3	2	3	3.33333		2.66667	2.66667	2.33333	3.33333		3	3	3	3.33333		2.66667	2.33333	3	4		4	3.66667	4.66667	4.66667		4	3.33333	4	2.33333		2.66667	3	2.66667	4.33333		3.66667	3.33333	4	3.5
295	2011-13	mother	woman	14	2	adult	unknown	3.33333			4	4.66667	2.33333			4	4	2.66667			4	5	4.33333			4.66667	5	4.66667			4.33333	4.66667	5			5	5	2.33333			3.66667	3.33333	4.33333			4.33333	4.33333	3.625
296	2011-13	father	woman	37.825	3.22778	adult	unknown	1		4.33333		4.33333	1		4		4	2.33333		3.33333		2.33333	3.66667		4		4.66667	5		4.33333		5	5		4.33333		4.66667	2		3.33333		4.33333	5		4.66667		5	3.125
297	2011-13	none / unspecified	woman	44.3111	0.361111	puppy	unknown			1.66667	2.33333	5			2	3	4.33333			1.33333	3.33333	5			2.66667	3.33333	5			2.33333	4	5			3	3.33333	5			1.33333	3	5			2	3.66667	5
298	2011-13	father	woman	34.6917	15.3972	adult	unknown	4		4	4.33333	5	4.33333		4.33333	4.33333	2.33333	2		5	5	2.33333	5		5	5	5	3.66667		5	4.33333	5	4.66667		5	5	5	3.33333		4.33333	4.33333	4	5		5	5	5	4
299	2011-13	mother	woman	19.0972	2	adult	unknown	2.33333		4.66667	3.66667	4.33333	2		3.33333	1.66667	3	1.66667		5	4.66667	1.66667	2.33333		5	3	4.66667	2.33333		5	4	4.66667	3		5	3.66667	5	1.66667		4	4	4.66667	1.66667		4	3.33333	4	2.125
300	2011-13	sibling	woman	17.6972	0.194444	puppy	unknown	4.33333		4	4	4.66667	2.33333		3	2.66667		3		4.66667	2.66667	5	4.66667		3.33333	4	5	4.66667		5	4	4.66667	5		5	3.66667	5	4		3.33333	4	3.33333	4.33333		4.33333	3.66667	4.33333	4.04167
301	2011-13	sibling	woman	36.4	0.875	puppy	unknown	2.33333		4	2.66667	5	3		4	3	5	2.33333		5	3.66667	4.66667	3		5	2.66667	5	4		5	3.33333		4		5	4	5	2.66667		3.33333	3	5	3.66667		5	3.66667	5	3.125
302	2011-13	sibling	woman	11.6889	0.8	puppy	unknown	4.33333			4.66667	4.33333	3			4	3.33333	3			5	3.66667	3.33333			3.66667	3.33333	4			4.33333	4.66667	5			4.66667	5	3.33333			3.66667	4.66667	5			5	5	3.875
303	2011-13	mother	man	43.3361	1.32222	adult	unknown	1.33333			2.33333	4.33333	1			2	4	1.33333			2	1	1.33333			2	4.33333	2.66667			2.66667	5	3				5	1.33333			1.66667	3	3.33333			2.33333	5	1.91667
304	2011-13	sibling	woman	48.0778	1.91111	adult	unknown	1.66667			2.33333	4.66667	2			2.33333	5	1.66667			2	5	2			2.66667	5	2.33333			2.66667	5	2.33333			2.66667	5	1.66667			2.33333	5	2			2.66667	4.33333	1.95833
305	2011-13	mother	woman	21.8917	0.3	puppy	unknown	2.33333		3.66667	3.33333	4.33333	2		2.66667	2	1.33333	2		2.66667	3	2	2.66667		3.66667	3.33333	5	2.66667		4	2.66667	5	2.66667			3.33333	4.66667	2		2	2.66667	3.33333	2.66667		3.33333	2.66667	4.66667	2.375
306	2011-13	mother	woman	28.3944	3	adult	unknown	2		2.66667	2	4.66667	1.66667		1.66667	1	1.66667	1.33333		1.66667	1.33333	1.33333	4.66667		3.33333	2	4.66667	3		2.66667	2.66667	5	4		3	3.33333	4.66667	3.66667		2	2	3.66667	5		2	5	5	3.16667
307	2011-13	sibling	woman	19.4583	3	adult	unknown	2.66667		4	3	4.33333	2.33333		2.33333	2	3	2		4.33333	4	4.66667	2.33333		3.33333	3	3.66667	3.33333		4.66667	4	4.66667	4		5	4	5	1.66667		1.66667	2	2.66667	3.33333		3.66667	4	4	2.70833
308	2011-13	sibling	woman	37.3889	0.3	puppy	unknown	3.66667		3	2	3	3.33333		2.66667	2	2.66667	4		3	2	1.33333	3		3	2	3.33333	4		4	2.66667	4	4		4	2.66667	4	2.33333		2.33333	2.33333	2.66667	4.33333		3.33333	2	4.33333	3.58333
309	2011-13	mother	woman	31	8	adult	unknown	3.33333		5	4.33333	5	3		3.66667	3.33333	4	3.66667		5	5	4.66667	4.66667		4.66667	4.66667	4.66667	4.66667		5	4.66667	5	5		5	5	5	3.66667		4	3.66667	4	5		5	5	5	4.125
310	2011-13	father	woman	33.8194	2.29167	adult	unknown	2		2.33333		4.33333	3.66667		2.33333			4.33333		1.66667	5	2.33333	3.33333		4	4	3.66667	4		3	4.33333	5	4.33333		4	4.33333	3.66667	3		1.33333	4	4.33333	4.33333		2	4.66667	5	3.625
311	2011-13	mother	woman	23.8194	8.12778	adult	unknown	2.33333		4	3.33333	4.66667	3.33333		4.33333	4.33333	5	3.66667		5	5	5	3.33333		5	4	5	4.33333		5	4.66667	5	4.66667		5	4.66667	5	2.66667		3.33333	3.66667	3.66667	4.33333		4.33333	4.33333	4.33333	3.58333
312	2011-13	sibling	woman	30	2	adult	unknown			3.33333	2	3.33333	2.33333		3.66667	2.66667	2.33333	2		4	3	2	2.33333		4	2.33333	4.66667	4		5	4	4.66667	4		5	4	5	2.33333		3	2.33333	3.33333	4.33333		3.33333	3.33333	3.33333	3.04762
313	2011-13	mother	woman	32.25	4	adult	unknown	3.33333		4.33333	3.33333	5	3		2.66667	2.33333	2	3.33333		4.33333	2.33333	3.33333	4.66667		4	4	5	5		4.66667	3.33333	5	4.66667		4.66667	4	4.66667	5		4	3.66667	4	5		4	3	5	4.25
314	2011-13	sibling	woman	12.0639	2.475	adult	unknown	4			4	4.66667	3.66667			3.33333	4.66667	3			4.33333	4	5			4.66667	5	4.33333			4.66667	5	4.66667			4	5	2.66667			4	3.66667	4.33333			4.33333	4.33333	3.95833
315	2011-13	sibling	woman	23.4111	5.06389	adult	unknown	2.66667		3.66667	3	5			2.66667	2.66667	3.66667	2.33333		2.66667	2.33333	3.66667	3.66667		3.66667	3.33333	4.33333	4.66667		4.33333	3.33333	5	4.66667		4	4	5	2.66667		3	3	3.33333	5		3.66667	3.66667	5	3.66667
316	2011-13	sibling	woman	27.6	1	puppy	unknown	2.66667		3.66667	3.66667	5	2.66667		2.66667	3	2	2.66667		3	3.33333	1	3		3.33333		4.66667	4		4.33333	4	4	4		4	4	4	2.66667		2.33333	3	3	5		4	4	5	3.33333
317	2011-13	mother	woman	21.4194	11	adult	unknown	3			3.33333	4.66667	4.33333			3.33333	3.33333	4.33333			3.66667	5	4.66667				4.66667	5			3.66667	5	5			4	5	4			3	4	5			4	5	4.41667
318	2011-13	sibling	man	32.5472	2	adult	unknown	2		3.33333	4	3.66667	2.66667		3.33333	3	3	4		3	4.33333	2	3.66667		3.66667	4.33333	4.33333	4.33333		5	3.66667	4.33333	4		4	4	4.33333	3.33333		3	2.66667	3.33333	4.33333		2.66667	3.33333	4.33333	3.54167
319	2011-13	mother	woman	23	5.08611	adult	unknown	3.33333		5	2	5	4		4.33333	1.66667	4.66667	5		5	1	4	4.33333		5	2.33333	4.33333	5		5	2.66667	5	5		5	2.33333	5	2.66667		4	3.66667	5	5		4	1.66667	5	4.29167
320	2011-13	mother	woman	30.8	6.26111	adult	unknown	3.33333		4	3	4.66667	3.66667		3.33333	2.33333	4.33333	3.66667		3.33333	2.33333	3.66667	3.66667		4	2.66667	4	5		4	2.66667	4	4.66667		4.66667	4	4	2.33333		2.66667	2.33333	3.66667	4.66667		3	2.66667	4.33333	3.875
321	2011-13	mother	woman	43	4.30833	adult	unknown			3		3			2.33333										3.66667		4			4		4	3		4.33333		4.33333						5		4.66667	2.66667	5
322	2011-13	mother	woman	40.0028	3.23333	adult	unknown	2.33333				4.33333	1					1				4	1				3.66667	1				4.66667	1.66667				4.33333	1				3	1				5	1.25
323	2011-13	sibling	woman	32.3111	2.80556	adult	unknown	1.66667			3	3.66667	1.66667			3	2	1.66667			2.66667	2.66667	1.66667			3	3.33333	2.66667			2.66667	3.33333	2			4	5	1.66667			2.33333	2.33333	1.33333			4	4.66667	1.79167
324	2011-13	mother	man	29.0417	10.2917	adult	unknown	1.66667		2.66667		2.66667	2		2.66667	2	1.33333	1.66667		2	2	2	2.66667		3	2	3.33333	4		4	2.66667	4	4		3.66667	2.66667	4.66667	2		2.66667	2.66667	2.33333	4.33333		2	3.66667	5	2.79167
325	2011-13	mother	woman	31.3361	2.63611	adult	unknown	3.66667		4.33333	3	3.66667	4.33333		4.33333	3.33333	3.33333	4		4.66667	3.33333	5	4		4	3.33333	4.66667	5		5	3.66667	5	5		5	3.33333	5	3.33333		3.66667	3.33333	3.33333	4.33333		4.33333	3.33333	4.33333	4.20833
326	2011-13	mother	man	30	6	adult	unknown	1.33333		3	3	3	2.33333		2.66667	3.66667	2	1.66667		2.66667	5	2.33333	1.66667		3.33333	4.66667	4.66667	3.33333		4.66667	4.33333	4.66667	3.33333		2.66667	5	5	2		3.66667	3.66667	3.33333	4		2	3.66667	4.33333	2.45833
327	2011-13	mother	woman	25.2889	3.45	adult	unknown	2.33333		2	3.66667	4.33333	2.66667		2.66667	2.66667	3.33333	1.66667		2.66667	3.33333	4.66667	3		3	2.66667	4.33333	4		4	4	4.66667	4		3.33333	4	5	1.66667		1.66667	2	4	4.33333		2	4	4.33333	2.95833
328	2011-13	father	woman	22	2	adult	unknown	2		3.66667	2.66667	4.33333	2.66667		2.33333	2.66667	3	2		3	2.66667	1	3		3.33333	2.66667	3.33333	4		4	3	3.66667	4.33333		4.33333	3	4.66667	1.33333		1.33333	1.66667	2	5		4.66667	4.66667	5	3.04167
329	2011-13	mother	woman	35.9083	0.458333	puppy	unknown	3.33333		4	3	4.66667	4.33333		4.66667	3.66667	3	4.66667		4.33333	4.33333	5	5		5	3.66667	4.33333	4.66667		4.33333	2.66667	4	4.66667		4	2.66667	5	4		4	3.66667	3.33333	4.33333		4.33333	2	4.33333	4.375
330	2011-13	sibling	woman	35	1	puppy	unknown	2.66667			3	4.66667	1.33333			2.66667	4.33333	2.33333			3.33333	1	3.33333			3	5	2.33333			4	5	3.66667			4	5	1			3	4	3.33333			4	4.33333	2.5
331	2011-13	mother	woman	43	2	adult	unknown	1.66667		3.33333	1.66667	4.33333	2.33333		2.66667	2	1.66667	1.66667		3.66667	4.66667	1	2		2	2	3.66667	2.33333		4.66667	4.66667	3.33333	2.33333		4.66667	4.66667	4	2		3.66667	3.66667	4	2.33333		4	5	5	2.08333
332	2011-13	mother	woman	28.7167	0.925	puppy	unknown	3		4	3	4.66667	3.66667		3.66667	3	4	4.33333		4	4.33333	4	3.66667		3.66667	3	4.33333	4		4	4	4.66667	4		4.66667	4	5	3.33333		3	3		5		4.33333	4.33333	5	3.875
333	2011-13	mother	man	53	1.59444	adult	unknown	2		3.66667	2.33333	4.33333	1.66667		3	2.66667	3.66667	2		3.66667		3	2.66667		4.33333	3	4.66667	3		4	2.66667	4.66667	3		4	3.33333	4.66667	2		3	2.66667	4	3.66667		4	5	5	2.5
334	2011-13	sibling	woman	59.5417	6.92778	adult	unknown	2		4	2	4	2.66667		4.33333	2	4	2.33333		4.66667	2	3.66667	3.33333		5	2.33333	5	4		4	2.66667	5	4		5	2.66667	5	2.66667		3.33333	2.66667	4	5		5	4.33333	5	3.25
335	2011-13	mother	woman	46	0.3	puppy	unknown	2.33333		3	2.33333	3.66667	2.66667		3.33333	2.66667	3.66667	3		3.66667	3	3.66667	3.33333		3.33333	2.66667	3.33333	4.66667		4.33333	3.33333	4.66667	4.66667		4	3.66667	4	3		3	3	3.66667	4.33333		3.66667	3.33333	4.33333	3.5
336	2011-13	mother	man	54	4	adult	unknown	1.66667		3.33333			2.33333		2.66667	2.33333	2	2		2.66667	2.66667	1.33333	3.66667		4.33333	3	3.66667	3.66667		4	3.33333		4		4.66667	2.66667	4	2.66667		4	4	3.66667	5		5	4.66667	5	3.125
337	2011-13	father	man	59	9	adult	unknown	1.66667		2.33333	2	4.33333	2		1.66667	2.66667	4	2.33333		2.33333	2.66667	5	2.33333		4	1.66667	4.33333	3.33333		3.33333	2.66667	4.66667	4.33333		3.33333	2.66667	5	2.33333		1.66667	2.66667	5	3.66667		3	3.33333	4.33333	2.75
338	2011-13	sibling	woman	18.5306	1	puppy	unknown	2.33333			3.66667	4.66667	2			4	4.33333						2.66667			5	5	3.33333			4.33333	5	4.66667			4.33333	5	3			3	3.33333	4.33333			4.33333	4.66667	3.19048
339	2011-13	sibling	woman	26.075	7	adult	unknown	3.33333		4.66667	2.66667	5	3		4.33333	2.66667	4.33333	3		5	4	5	3.66667		4.33333	3	5	4		5	2.66667	5	4.33333		5	2.66667	5	3		3.33333	2.66667	3.66667	5		5	3	5	3.66667
340	2011-13	sibling	woman	43.1778	1.93889	adult	unknown	1.66667		1.66667	2.66667	5	2.33333		1.66667	3.33333	4.33333	1.33333		1.33333	5	4.66667	2.66667		3	4	5	2.66667		2.33333	4	4.66667	3.66667		3	4	5	2		2.33333	2	3.33333	3.66667		1.66667	5	5	2.5
341	2011-13	father	woman	36.925	1	puppy	unknown	1.66667		3.33333	4	3.66667	1.33333		3.66667	4	4	1		3	5	3	1.66667		4	4	4.33333	2.33333		4.33333	4.33333	4.33333	3.33333		4.33333	4.33333	4.33333	1		3.33333	3.66667	3.66667	1.33333		3.33333	4	4.33333	1.70833
342	2011-13	mother	woman	20.2472	4	adult	unknown	2.66667		3.33333	2	4.66667	1.66667		2	2	2	2.66667		5	2.33333	4	2.66667		5	2.66667	4	4		5	2.66667	5	4		5	3.33333	5	2.66667		3	2.33333	3.66667	3.66667		4.33333	3.66667	4.33333	3
343	2011-13	sibling	woman	25	2.46111	adult	unknown	2.66667		4	2	4.66667	3		4	2.66667	2.33333	2		4	3.33333	2	3.66667		3.66667	3	4.66667	2.66667		5	3.33333	4.33333	4		5	2.66667	4.66667	2.33333		3.66667	2.33333	3.66667	3.33333		4	2.33333	4.33333	2.95833
344	2011-13	sibling	woman	23	1.33333	adult	unknown	2.66667		4.33333	2.33333	4	2.66667		3.66667	2.33333	2.66667	2.33333		5	3	5	4		4	3.66667	4.33333	4		4.66667	4	4.66667	4		4.66667	4	4.66667	2.66667		2.33333	3	3.66667	3.66667		3.66667	3.66667	3.66667	3.25
345	2011-13	mother	woman	22	1	puppy	unknown	2.33333		4.33333	2.33333	4.66667	3		4.33333	2	2.33333	3		5	3.33333	1.66667	3.66667		5	2.33333	3.66667	5		5	2.66667	4.66667	4		5	3.66667	5	3.33333		4	3.33333	3	4.33333		4.33333	4.33333	4.33333	3.58333
346	2011-13	father	woman	26.2472	2.02222	adult	unknown	4		4.66667	4	4.66667	3		3	3.66667	3.66667	2.66667		2.66667	3.66667	2	3.66667		4	3.33333	4	4.66667		4.66667	3.66667	5	5		5	4	5	2.33333		2.33333	2.66667	3	4.33333		3.66667	4	4.33333	3.70833
347	2011-13	sibling	woman	43.0278	7	adult	unknown	2		3.66667	3.33333	4.66667	2		4	3	4.33333	1.66667		2.66667	3	5	2.33333		4.66667	3.66667	5	2.66667		4.33333	4	5	2		4	4	5	1.66667		2.66667	3	3.66667	3		4	3.33333	4.33333	2.16667
348	2011-13	mother	woman	37.4639	1.92222	adult	unknown	2.33333			2.66667	4	3.33333		3.66667			3		5	3	4	3.66667		4	3	5	4		4.33333	4	5	4.66667		5	4	5	3		2.33333	3.33333	3.66667	5		5	3.33333	5	3.625
349	2011-13	mother	woman	35.4972	1.11389	adult	unknown	2.33333		3.33333	2.66667	5	2.66667		3	2.33333	3.66667	2.33333		3.33333	4	2.66667	3.33333		3.33333	2.33333	4.66667	4		4	4	4.66667	4.33333		4	3.33333	5	2.66667		2.33333	2.33333	3.33333	5		3.33333	4	5	3.33333
350	2011-13	sibling	woman	24.2861	0.422222	puppy	unknown	4.66667		3	4.66667	4.33333	3.33333		2.66667	3.33333	2.33333	5		3	4	2.33333	4		4.33333	4.33333	5	5		2.66667	4	5	4.66667		3.33333	4.33333	5	3		1.66667	3	3	5		2.66667	4	5	4.33333
351	2011-13	mother	woman	19	2	adult	unknown	3		3.33333	2.66667	4.33333	2.66667		2.33333	2.33333	2.33333	3		3	3	1.66667	3.33333		2.66667	2.33333	3	3.33333		4	3.66667	2.66667	4.33333		4.33333	3.66667	5	2		2	2.66667	3	3.33333		2.66667	2.66667	4.33333	3.125
352	2011-13	father	woman	27	0.944444	puppy	unknown	4		4.66667	3.33333	5	4		3.33333	3.33333	2.66667	4.33333		4.33333	5	1.33333	4.33333		5	4.33333	4.33333	5		4	4	4	5		4	3.33333	4.33333	4.66667		3.33333	4	3.66667	5		4	5	5	4.54167
353	2011-13	sibling	woman	40.2833			unknown	2.66667		2.33333	2.33333	4.66667	2.33333		3	2.66667	4.33333	3		2.66667	2	3.66667	2.66667		3	2.66667	5	4		4	4	5	4		4		5	2.66667		1.66667	2.33333	4.33333	4.33333		3.33333	3.33333	4.33333	3.20833
354	2011-13	mother	woman	26.2667	1.34444	adult	unknown	2		4.66667	2.66667	3.33333	3.33333		4	1.33333	2	5		4.66667	3.33333	3						5		5	3.66667	4.66667	4.33333		5	3	4	2		4	2.66667	2	5		5	5	5	3.80952
355	2011-13	mother	woman	35.5917	5.56667	adult	unknown	2		3		4.66667	3.33333		3.33333	2	1.66667	3		3.33333	3.33333		4.33333		4.33333	3.33333	4.66667	4.33333		4.66667	3	4.66667	4.33333		4.66667		5	2.66667		3.33333	3	2.66667	5		4	2.66667	5	3.625
356	2011-13	mother	woman	30.75	2.65	adult	unknown	2		3	2	4	2.33333		2	2	2.33333	2		2	2.66667	3.66667	3.33333		3.66667	2.66667	4.33333	3.33333		3.33333	3.33333	4.66667	4		4	4	5	2.33333		2.33333	2.33333	3.33333	3.66667		2.66667	3.66667	4.66667	2.875
357	2011-13	sibling	woman	41.5278	9.01667	adult	unknown	1.66667		4.66667	3.66667	4.33333	1.33333		4	2.33333	1	1		4.33333	3.33333	1	1.66667		4	3.33333	3	2.66667		5	4	4	2.66667		4.66667	4	4						2.33333		4	2.66667	5	1.90476
358	2011-13	mother	woman	37	2.98611	adult	unknown	3.33333		4.33333	2.33333	4.33333	4		4	3.33333	4
359	2011-13	mother	woman	52	2	adult	unknown	3		4.66667	3	4.66667	2.33333		3	2.33333	2.33333	2		2	2	2	2.66667		2.66667	2.66667	4.33333	4		4.33333	3.33333	3.66667	4		4	4	4	2.66667		2.66667	2.66667	2.66667	4.33333		4.33333	4	3.66667	3.125
360	2011-13	mother	woman	28	2.29444	adult	unknown	2		3.66667	2.66667	4.66667	2		3.66667	3.66667	2.33333	2.66667		5	5	3	2		4.33333	3.66667	4.66667	4		5	5	5	4		5	5	5	2.66667		4	3	3.33333	4.33333		4.33333	4.33333	4.33333	2.95833
361	2011-13	mother	woman	29.1222	0.497222	puppy	unknown	2.33333		4	3.66667	4.66667	3		3	1.66667	2.33333	5		5	3	3.33333	3		5	3.66667	5	5		5	2.66667	5	4.66667		5	3.66667	5	2.33333		3.66667	2.66667	4	4.33333		4.33333	3	4.33333	3.70833
362	2011-13	mother	woman	49	12	adult	unknown	2.66667		2.33333	2.33333	3.33333	3		2.33333		2.66667	3		2.66667	2.33333	2.33333	4		3	3	4	4.66667		2.66667	2.66667	4.33333	4.66667		2.66667	2.66667	4.66667	3.66667		2.33333	2.33333	3.33333	5		2	2	5	3.83333
363	2011-13	mother	woman	26.3472	15	adult	unknown	3		4	2.66667	3.33333	4.66667		2.66667	2.66667	3.66667	2.66667		3.33333	2.66667	5	5		5	4	5	5		5	3	5	5		5	3.66667	5	2.66667		2.33333	2	3.33333	5		5	3.66667	5	4.125
364	2011-13	sibling	woman	22.7056	7.61111	adult	unknown	4.33333			4	4	3.66667			4	3	3			4.33333	4.33333	5			5	5	4.66667			4.66667	5	5			5	5	3.66667			3.66667	4.66667	5			5	5	4.29167
365	2011-13	mother	woman	32.2917	4	adult	unknown	3.33333		4.33333	4	4.66667	3.33333		3.66667	3.66667	3	3		4	3.33333	3.66667	4.33333		5	4.33333	5	5		5	4	5	5		5	4.66667	5	3.33333		3	3	3.66667	4.33333		4.33333	4.33333	4.33333	3.95833
366	2011-13	sibling	woman	36.2917	2.11667	adult	unknown	3		4.33333	3.33333	5	2.66667		2.33333	2.33333	2.33333	5		3.33333	5	5	3.33333		5	3.33333	5	4.66667		2.33333	3.33333	5	4.66667		5	3.66667	5	2		1.66667	2	3.33333	5		2	2	5	3.79167
367	2011-13	mother	woman	37	0.377778	puppy	unknown	3.33333		4.66667	3	4.66667	3.66667		4.33333	2.66667	3.66667	5		4.33333	4.66667	3.33333	4		4.33333	3	4.33333	4.66667		4.66667	3.66667	4.66667	4.66667		5	4.33333	5	4.66667		4	4	4.33333	4.33333		4.33333	3.66667	4.33333	4.29167
368	2011-13	father	woman	39.0167	4.45833	adult	unknown	1.66667		1.33333	3	4	3		2.66667	3	2.33333	2.33333		1.66667	2.66667	2	2.33333		2.33333	3	4.33333	4		2.66667	4	5	4		2	3.66667	4.66667	3		2.33333	3.66667	3.33333	4.33333		1.66667	3.33333	4.33333	3.08333
369	2011-13	mother	woman	31.0556	10.4167	adult	unknown	1.33333		3.33333		4			2.33333		2.33333	1.66667		4		1.33333	2		4		4.66667	3.66667		4		5	2.33333		3.33333		5	1.66667		2.33333		3.66667	3.66667		2.66667		4.66667	2.33333
370	2011-13	mother	woman	25	2	adult	unknown	2.33333			3.66667	3.66667	3.33333			3.33333	2.66667	3.33333			4	1	3.33333			3.66667	4.33333	4.66667			4	4	4.66667			4	4.33333	3			3	2.66667	5			4.33333	5	3.70833
371	2011-13	mother	woman	31.4278	2	adult	unknown	2		4.33333	4	5	2.33333		3.33333	2.33333	2.66667	1.66667		3.33333	3	3.33333	2.33333		3.33333	3	3.66667	4		4	4	4.66667	3.33333		5	4	5	2.66667		2.66667	3	3	4.66667		3.66667	4.66667	5	2.875
372	2011-13	mother	woman	23.2722	2	adult	unknown	2		4	2.33333	4	2.66667		3.33333	2	2.33333	3		5	2	3.66667	2.66667		3.66667	2	4.33333	4.66667		5	2.66667	4.66667	4.66667		5	2.66667	5	2.66667		2.66667	2.33333	2.66667	4.33333		4	2.33333	4.33333	3.33333
373	2011-13	mother	woman	19.0472	4	adult	unknown	2		3.66667	4	4.33333	3		3.66667	3.66667	2	3.33333		4	5	2	3		4	4.33333	4	3.66667		4.33333	5	5	4		4	4.66667	4.66667	2		4	4	4.33333	3.33333		2.66667	4.33333	4.33333	3.04167
374	2011-13	father	woman	21.9889	0.6	puppy	unknown	2.66667		3.33333		4.66667	3		2.66667	3.33333	3.66667	2		2.66667	4	3.33333	3.66667		4	3.66667	4.33333	4.33333		4	4	4.66667	4.33333		3.66667	4	4.66667	3		3.33333	3.66667	3.33333	4.33333		2.66667	4.33333	4.33333	3.41667
375	2011-13	father	woman	30.9833	7.06111	adult	unknown	3		5	2.33333	5	2.66667		4.66667	2	5	2		5	2	5	3		5	2.33333	5	4		4.33333	2.66667	5	4.33333		5	2.66667	5	2.66667		4	2	3.33333	4		4		5	3.20833
376	2011-13	mother	man	32.8861	4.05833	adult	unknown	2.33333		3.33333	3.33333	3.33333	2.66667		3.66667	2.33333	1.66667	2.66667		4.66667	3.66667	2.66667	3.33333		4	4	5	4		5	4	4.66667	4		5	4	4.66667	3		3.33333	3.33333	2.66667	3.66667		4.33333	4	4.33333	3.20833
377	2011-13	mother	woman	19.1639	7	adult	unknown	3.66667		3.33333	3	3.33333	3.33333		2.66667	2.33333	1.66667	2.66667		3.33333	3.33333	2	3.66667		3	3	2.66667	5		4	3.66667	4	5		4	3.33333	4.33333	2.33333		2.33333	2.33333	2.66667	4.33333		2	1.66667	3.33333	3.75
378	2011-13	mother	woman	27.3833	3	adult	unknown	2.66667		4.66667	4.66667	4.33333	2.66667		3.33333	3	2.33333	3.33333		4	4	1	3		3.66667	3.66667	4	4		4.33333	4.33333	4.66667	3.33333		4.66667	4.66667	4.33333	2.66667		3.33333	3.33333	3.66667	4		4	4	5	3.20833
379	2011-13	mother	woman	43.875	2.03889	adult	unknown	1		5	3.66667	5	1			3	5	1		3.33333	3.33333	4.33333	1		5	4.66667	5	1		4	4	5	1.33333		4.33333	4	5	1		3.33333	3	3	1		2.33333	4.33333	5	1.04167
381	2011-13	mother	woman	29	4	adult	unknown	4		4.66667	4.66667	4.66667	3.66667		3.66667	3.66667	4	4.66667		4.66667	4.66667	2	3.66667		5	5	4.33333	4.66667		4.33333	4.33333	5	4.66667		5	5	5	3.33333		3.66667	3.66667	3.33333	4		3.33333	3.33333	4.33333	4.08333
382	2011-13	mother	man	13	13	adult	unknown	1.33333			3.33333	3.33333	1			4.33333	4.33333	1			5	5	1			4	4	1			5	5	1			4.66667	4.66667	1			3	3	1			4.33333	4.33333	1.04167
383	2011-13	mother	woman	19.9139	0.672222	puppy	unknown	2.66667		4.33333	3	4.66667	2.66667		4.33333	2	2.33333	3.33333		3.33333	2	3.33333	4		4.66667	3	4.66667	4.33333		5	3	5	4		5	3.33333	5	3		4.33333	2.33333	3	4.33333		4	3.33333	4.33333	3.54167
384	2011-13	mother	woman	25	1.30833	adult	unknown	3		3.66667	2.66667	4.66667	3.66667		3.66667	3	3.66667	2.33333		3.33333	3	4	3.33333		4	3.33333	5	4		4.66667	4	4	4.33333		5	3.66667	5	3.33333		3.33333	3.33333	3.66667	4.33333		4.33333	3.33333	4.33333	3.54167
385	2011-13	mother	woman	40	1.96111	adult	unknown	1.33333		4		5	1.33333		4	3.33333	3.66667	1		4	4	2	2.66667		4.33333	4.33333	4.33333	2.33333		4	4.33333	5	2.33333		4.66667	4.66667	4.33333	1.66667		2	3.66667	3.66667	2		5	5	5	1.83333
386	2011-13	sibling	woman	24.1417	2.30556	adult	unknown	2.66667			2	5	2			2	2.66667	2			2	2	3			2	4.33333	4			4	5	4			3.33333	5	2			2	2.33333	4.66667			4.66667	5	3.04167
387	2011-13	father	woman	50	12	adult	unknown	2.33333		4.66667	4.66667		4		4.66667	3.66667	4.33333	2.33333		5	3.66667	3.66667	3.33333		5	4.66667	5	4.66667		5	3.33333	5	4.66667		5	3.66667	5	3.66667		3.66667	3	4.66667	4.33333		4.33333	3.33333	4.33333	3.66667
388	2011-13	sibling	woman	29	1.58333	adult	unknown	3		4	3.66667	4.33333	2.33333		3.33333	3	2.33333	3		4.33333	3.33333	1.66667	3.33333		4.33333	3.33333	3.66667	4		5	4	5	4		5	4	4	2.33333		2.66667	2.66667	2.66667	4.33333		4.33333	4.33333	4.33333	3.29167
389	2011-13	father	woman	34.175	1.26111	adult	unknown	2.66667			2	5	2			2.33333	3.66667	1.33333			2.33333	4	2.66667			2.66667	5	3.33333			3.33333	4.66667	3.33333			2.66667	5	2.33333			3	3.66667	3.33333			3.66667	5	2.625
390	2011-13	mother	woman	22.9111	6.12778	adult	unknown	4		4.33333	4.33333	4.66667	3.33333		3.33333	2.66667	2	3.66667		5	5	5	5		5	4.33333	4.33333	5		5	4.33333	4.66667	5		5	4.66667	5	2.66667		2.66667	2.66667	2.33333	4.33333		4.33333	4.33333	4.33333	4.125
391	2011-13	mother	man	60.1639	2.48611	adult	unknown	2		4.33333	3	4.66667	3		4.33333	2.66667	4.33333	3		5	2.33333	4	3.33333		5	2.66667	5	4		5	2.66667	5	4		5	2.66667	4.66667	3.66667		4.33333	2.33333	5	3.66667		4.33333	3.33333	4.33333	3.33333
392	2011-13	none / unspecified	man	39.3861	6	adult	unknown					4.33333					3.33333					2					4					4					4					3.66667					4
393	2011-13	sibling	woman	24	3	adult	unknown	3		3.33333	3.33333	4.66667	3		3	3	2.66667	2.66667		3.66667	3.66667	5	2.66667		3.66667	3.66667	4	3.66667		4.66667	4.33333	5	3.66667		4	4	5	2.33333		3.33333	3		3.33333		3.33333	3.33333	4.33333	3.04167
394	2011-13	mother	woman	29.8	3	adult	unknown	2.33333		3	3.66667	4	3		3.33333	3.33333	3.33333	2		3.66667	3.66667	2.33333	2.33333		3	3	4.33333	4		4.33333	4	5	4		4	4	4.33333	2.66667		3	3	3	4		2.66667	4	4.33333	3.04167
395	2011-13	sibling	woman	14.9972	0.858333	puppy	unknown	5			3.66667	4.66667	3.33333			4.33333	2	3.66667			2.66667	3.33333	4.33333			3.33333	4.33333	4.33333			3.66667	4.66667	4.66667			4	4.66667	4					5			4	4.66667	4.29167
396	2011-13	mother	woman	17.4611	0.211111	puppy	unknown	4			3.33333	4.66667	3.33333			2.66667	3	4			4	3.66667	3.66667			3.66667	4.66667	4			4	4.66667	4			4	5	2.33333			2.66667	3.33333	4.33333			3.33333	4.33333	3.70833
397	2011-13	mother	woman	38.0972	4.225	adult	unknown	2		3.66667	2.66667	4.33333	2.66667		3.33333	3.33333	2.33333	3.66667		4.66667	3.66667	1.33333	2.66667		3.66667	2.66667	4.33333	4		5	2.66667	4	4.33333		5	3	5	2.66667		2.66667	3	3	4.33333		4	4	4.33333	3.29167
398	2011-13	mother	woman	32.275	5.51389	adult	unknown	1.66667			2	2	2.66667			2.33333	1.33333	2.66667			3	1.33333	2			2.66667	2.66667	4			3.66667	3.33333	3.33333			4	4	2			3	2.33333	4.66667			2.66667	2	2.875
399	2011-13	mother	man	42.0389	3.63889	adult	unknown	1.33333		2	2.33333	4	1.33333		2	2	2.33333	1.33333					3.33333		2.33333	2		5		2.33333	2.66667	5	3		2.33333	3	5	5		1.33333	2.66667	3.66667	5		1.33333	2.66667	5	3.16667
400	2011-13	mother	woman	19.1417	1.21944	adult	unknown	4			3.66667	4.33333	3.66667			2.33333	2	4.66667			4	1	5			4	4.33333	5			4	4.33333	5			4	4.66667	3.66667			3.66667		5			4.33333	5	4.5
401	2011-13	father	woman	26.1222	0.286111	puppy	unknown	2		4.33333	3.33333	5	2.66667		3	2	3	2.33333		4.33333	3	3	3.33333		4.33333	3	4	4.66667					5		5	3.66667	5	3.33333		3.33333	2	3	5		5	3	5	3.54167
402	2011-13	mother	woman	34.4667	10.8444	adult	unknown	3.33333		3.66667	3	3	4.33333		4	3	3.33333	4		5	4.66667	2.66667	5		5	4.33333	3	4		4	4	4	5		5	4.66667	4.66667	3.66667		3.66667	3.66667	3.33333	5		4.66667	5	5	4.29167
403	2011-13	mother	woman	33.3528	0.633333	puppy	unknown	4.33333		5	4	4.66667	4		4.66667	4.33333	5	5		4.33333	5		5		5	5	5	5		5	4.66667	5	5		5	5	5	4.66667		4.66667	4.66667		5		5	5	5	4.75
404	2011-13	mother	woman	32.8417	0.477778	puppy	unknown	3		3.66667	3.33333	4.33333	2.33333		3	2.66667	3	2.66667		3	3	4	3.33333		4	3	4.66667	4.33333		4.33333	4	4.33333	4.33333		4.66667	4	5	3.33333		3	2.33333	3	4.33333		3.33333	3.33333	4.33333	3.45833
405	2011-13	mother	man	44	4	adult	unknown	2.66667		3.33333	2.33333	3.33333	3.66667		2.33333	2	2.33333	2		2.66667	2	2	3.33333		4	2	4.66667	4.66667		4	2.66667	5	4.66667		5	3	4.66667	3		2.33333	2.66667	4.33333	4.33333		3.33333	3.33333	4.33333	3.54167
406	2011-13	mother	woman	30.3361	8.60278	adult	unknown	1.66667		3.33333	1.33333	4.33333	2.66667		2.66667	1.66667	3	1.66667		3.66667	1.66667	4	4		4.33333	3	5	2.33333		3.33333	2.33333	5	3.33333		3.66667	2.66667	5	2		2.33333	1.66667	4.33333	5		3.33333	3.33333	5	2.83333
407	2011-13	mother	woman	35.8667	2	adult	unknown	3		1.66667	3	3.33333	4		1.33333	3.33333	1.66667	3.66667		1.66667	4.33333	4.66667	3		3.66667	3.33333	4	5		1.33333	4.33333		4.66667		2.66667	4	4.66667	2.33333		1		3.66667	5		1	5	5	3.83333
408	2011-13	mother	woman	41.5611	3.45278	adult	unknown	2.66667		2.66667	1.66667	3.66667	2		3	1	2	1.66667		2	1.33333	2.33333	3.33333		3	1.33333	3.33333	4		3.33333	2.33333	4.66667	4		4	2.66667	4	1.33333		1.33333	1.33333	3.33333	2.66667		2.66667	1.66667	4	2.70833
409	2011-13	mother	woman	22.7194	1	puppy	unknown	2.33333		4	3	4	3.33333		3.66667	2.66667	2.66667	3		4.33333	2.66667	1.66667	3		4	3	3.66667	4		5	3.33333	4	4		5	3.33333	3.66667	2.66667		2.33333	2.66667	2.66667	4.33333		4.33333	4	4.33333	3.33333
410	2011-13	sibling	woman	52	1.86667	adult	unknown	3.33333			3.33333	4	2.66667			2.66667	3	2			2.66667	1				3	2.66667	4			4	4	4			4	4	2.66667			2.66667	3.33333	5			5	5	3.38095
411	2011-13	mother	woman	29	3.08611	adult	unknown	4			3.66667	3.66667	2.66667			2.66667	2.33333	5			3.66667		3.66667			3	5	5			4	4.33333	5			4	5	3.66667			2.66667		5			4	5	4.25
412	2011-13	sibling	woman	28.575	2.24722	adult	unknown	1.66667		3.66667	3	3.66667	1.66667		3.33333	2	3.66667	1.66667		3	2	1.66667	2		4	2.33333	4.33333	2.66667		5	2.66667	5	2.66667		5	2.66667	5	2.33333		2.66667	2	3	3.33333		3.33333	3.33333	4.33333	2.25
413	2011-13	father	woman	29.5639	3	adult	unknown	1.66667		3.33333	2.66667	4	2.33333		2.66667	2	2.66667			4	4.33333	3.33333	2		4.66667	3.66667	5	2.66667		4	3.33333	4.33333	3.33333		5	3.33333	5	2.66667		2.66667	2.33333	3.33333	5		2.66667	3	5	2.80952
414	2011-13	father	woman	36.7917	4.12222	adult	unknown	2.33333		3.66667	3.66667	4.66667	2		4	4	4	2.33333		4	4.33333	4	3		5	5	5	4		5	5	5	4		5	5	5	2.66667		2.66667	2.66667	3.33333	4.33333		4.33333	4.33333	4.33333	3.08333
415	2011-13	mother	woman	31.2194	2.76944	adult	unknown	3.33333		4	3.33333	4.66667	3		2.66667	2	2.66667	4.33333		4	3.33333	4.33333	4		3.66667	3.33333	5	4.66667		4	4	4.66667	5		4	4	5	3.66667		2.33333	3	3.33333	5		2	4	5	4.125
416	2011-13	mother	woman	23.0111	0.525	puppy	unknown	3.66667			4	5	3.66667			3.33333	3.66667	3.66667			3.66667	4.33333	5			3.66667	5	5			4	5	5			4		4			3.33333	4.33333	5			4	5	4.375
417	2011-13	mother	woman	24.7417	3.18056	adult	unknown	3.66667		4	2.66667	4.33333	4.66667		4	4	2.66667	5		4.66667	4.66667	5	4		4	3.33333	5						4.66667		4.66667	4.66667	4.66667	3		2.66667	2.66667	4.66667	5		4	5	5	4.28571
418	2011-13	mother	woman	34.45	2	adult	unknown	3		4	2.66667	4.33333	1.66667		2.66667	3	2.66667	2		3.66667	4	3.33333	3		4	3.66667	4.33333	4.33333		4	4	4.66667	4.33333		4	4	4.33333	2.66667		2.66667	2.66667	3	4		2.66667	4	4.33333	3.125
419	2011-13	mother	man	31.075	2.02222	adult	unknown	2.66667		4.33333	3.66667	4.33333	2.66667		3.66667	3	4	2		4.66667	4	3.66667	3.33333		5	3.66667	5	4		4.66667	4	4.33333	4		4.66667	4	4.66667	2.66667		3.33333	3.33333	3	4.33333		4.33333	4.33333	4.33333	3.20833
420	2011-13	sibling	woman	36.2444	3.49722	adult	unknown	2			3.66667	4	2.33333			4	4	1.66667			4.66667	4.33333	2.33333			4	4	3.33333			4	4.66667	3			4.66667	5	2			3.33333	3.33333	2.66667			5	5	2.41667
421	2011-13	mother	woman	38.2639	14	adult	unknown	2.33333		3		2.66667	3		3.33333		1.66667						3.66667		3.66667		4	4		4		3.66667	4.33333		4	3.33333	4.66667	2		2		2.33333	5		5	5	5	3.47619
422	2011-13	father	woman	33.4639	7.59167	adult	unknown	2.66667		2.66667	3	3.66667	3.33333		2.66667	2.66667	3	4		2	2.66667	4.33333	3		2.66667	2.66667	4.66667	5		3.66667	4	4	4.66667		3.66667	4	4.66667	3.66667		2.33333			5		2.66667	4.33333	5	3.91667
423	2011-13	mother	woman	26	3	adult	unknown	2.33333		3	2.33333	4	2.66667		3	2	2	3		4	2	2.33333	3.33333		3.33333	2.66667	4.66667	4		4	3.33333	4	4		3.33333	3.33333	5	1.66667		2.33333	2.33333	3.66667	3.66667		2.66667	2.66667	4.33333	3.08333
424	2011-13	none / unspecified	man	64.5833	4.65278	adult	unknown			4		5			3.33333		2.66667			4		2.33333			4		4.33333			4.66667		5			4.66667		4			2.66667		4			5		5
425	2011-13	mother	man	48.3028	4.725	adult	unknown	1.66667		2.66667	2	3	2.66667		2	2	2	2.33333		2	2	1	2.66667		3.66667	2	4.33333	4.33333		2	2.66667	4.33333	3.66667		3	3	4	3.33333		2	2.66667	2.66667	5		2	3.33333	4.33333	3.20833
426	2011-13	mother	woman	57.2778	2	adult	unknown	3.33333		3		4	2.33333		2.33333		2.66667	2		2		2	5		4		5	3.33333		4		4	4		4		4	2.33333		2.33333		3.33333	5		4.66667		5	3.41667
427	2011-13	mother	woman	16.9417	3.93056	adult	unknown	2.33333			3.33333	5	2.33333			2.33333	4	1.33333			2.66667	5	2.66667			3	4.66667	3.33333			1.66667	4.66667	3.33333			2.33333	5	1.33333			2	4.33333	2			1.33333	5	2.33333
428	2011-13	sibling	woman	16.9972	4.02778	adult	unknown	3.33333			2.66667	4.66667	2			2.33333	2.33333	3			3	3.33333	2.33333			3	4	4			4	4.66667	5			4	5	2			2.33333		5			5	5	3.33333
429	2011-13	mother	man	29	1.49722	adult	unknown	1.66667		2.66667	3	3.66667	2.33333		3	2.66667	2	3.33333		3.33333	3.66667	2	2.33333		3	3	3.66667	3.33333		4	4	4	4.33333		3.66667	4	4	2.33333		3	2.33333	2.66667	4.33333		2.33333	4	4.33333	3
430	2011-13	sibling	woman	48.8111	5	adult	unknown	2.66667			2.66667	4.33333	3			2	2.66667	2.66667			2.66667	1.66667	3			2	4.33333	4.66667			4	5	4.66667			3.33333	5	3			3	3.33333	5			3.33333	5	3.58333
431	2011-13	mother	woman	30.8222	0.65	puppy	unknown	3			3.33333	5	2.33333			2.66667	3.33333	2.66667			2.66667	3.66667	4			3.66667	5	4			2.66667	5	4.66667			4	5	2.66667				4.33333	4.66667			3.66667	5	3.5
432	2011-13	mother	man	23.9917	8	adult	unknown	2			3.33333	4.33333	2.66667			2.33333	3.33333	1.33333			3	2	3.66667			4	4	3.33333			3.33333	3.33333	4			3.66667	4	1.66667			2.66667	2.33333	4			3.33333	4	2.83333
433	2011-13	sibling	woman	31.2694	0.891667	puppy	unknown	3		4.33333	2.66667	5	3		4.33333	3.66667	5	4.33333		2.66667	4.33333	5	4.33333		5	4.33333		3.66667		4.66667	4.66667	4.33333	5		5	4	5	2.33333		2	2.66667	3	5		4	5	5	3.83333
437	2011-13	none / unspecified	man	60.6139	5.9	adult	unknown			3	2	3.66667			2.66667	2				3.66667	2	2.33333			3.33333	2.33333	3.33333			4	2.66667	3.33333			4	3	3.33333			2.66667	2	2.66667			3.33333	2.33333	3.33333
441	2011-13	mother	woman	31.3361	4	adult	unknown	3.66667		4	3.33333	3.66667	3.66667		4.33333	3.33333	3	3.66667		4.66667	3.33333	4.66667	4.66667		4.33333	4	5	4.66667		5	3.33333	4.33333	5		5	3.66667	4.33333	3.66667		3.66667	3.33333	4	4.33333		4.33333	3.33333	4.33333	4.16667
444	2011-13	sibling	woman	24.1417	8.20833	adult	unknown	3			2	3.66667	2			2	3	2.33333			2.66667	2.33333	3			2	4.33333	4			4	2	4.33333			3.33333	3.66667	1.66667			1.66667	1.33333	4			4	4	3.04167
445	2011-13	father	woman	21.275	1	puppy	unknown	1.33333		4.33333	3.33333	4.33333	1		3.33333	3.66667	3.33333	1		4.33333	4.33333	3	1		3.66667	3.66667	4.66667	1.33333		5	4	4.66667	1.66667		5	4.33333	5	1.33333		4	3.33333	4.66667	2		4.33333	4	4.33333	1.33333
447	2022-23	mother	woman	38	3	adult	no	3.66667			2.33333	3.66667	4			1.66667	1	3.33333			2.66667	1	4			1.66667	3.66667	4			1.66667	3.33333	4			2	3.33333	3.66667			2.33333	4.33333	4.66667			1.66667	3.33333	3.91667
448	2022-23	sibling	woman	23	5.88056	adult	no	4		5	4.33333	5	3.66667		4.33333	4.33333	4.33333	1.66667		5	5	4.66667	5		5	5	5	4		5	4	5	4.33333		5	4.66667	5	2.33333		4.66667	3.33333	5	4		5	5	5	3.625
449	2022-23	mother	woman	20	5.55278	adult	no	3			4.33333	4	3.66667			4.66667	2.66667	3.66667			5	1.33333	5			5	5	4			4.66667	4	4.66667			4.33333	4.66667	2.33333			3.33333	2.66667	5			5	5	3.91667
450	2022-23	mother	woman	20	7.11111	adult	no	3.66667		3.66667	2.33333	3.66667	3.66667		4.33333	3	3.33333	2.33333		4.66667	4	3	4.33333		4.66667	4	4.33333	4		5	3.66667	5	4.33333		5	4	5	2.66667		2.66667	2.66667	4.66667	4.66667		4	4	5	3.70833
452	2022-23	father	woman	19	0.277778	puppy	no	3.66667			2.66667	4.66667	2.66667			3	2	3			4.66667	4.66667	5			4.66667	5	3.33333			3.66667	5	5			4.33333	5	1.33333			2.66667	4.66667	5			5	5	3.625
453	2022-23	mother	woman	20	11	adult	no	3.33333		4.33333	3.66667	4.66667	2.33333		4	2	1	3.33333		5	2.66667	4.33333	4.66667		4.66667	4.66667	5	4.66667		5	4.33333	3.66667	4.33333		5	4.33333	4.66667	2.66667		3.66667	2.66667	2	5		4.33333	3.66667	5	3.79167
454	2022-23	mother	woman	22	0.9	puppy	no	2.33333		3.33333	2	3.33333	3		3.33333	2	1.33333	2.33333		3.33333	4	2	3.33333		4	3	4	4		4	2.66667	4	3.33333		4	2.66667	4	2.33333		2	3	2.33333	4.33333		3.66667	2.66667	5	3.125
455	2022-23	none / unspecified	woman	56	8	adult	yes		3			4.33333		3.66667			2		2			1		4			4.66667		4			4		4.66667			4		3.33333			3.33333		5			5		3.70833
456	2022-23	sibling	woman	23	4.14167	adult	no	3.33333		4.66667	2.66667	5	3.66667		3.66667	2.33333	4.33333	3.33333		4.33333	3.66667	5	4.33333		5	3	5	4.33333		5	2.66667	5	4		5	2.33333	5	4		4			5		2.66667	4	5	4
457	2022-23	mother	woman	22	13.9778	adult	no	2		3.66667	2.66667	3	2.33333		2.66667	3	1.66667	1.66667		3.33333	4	1.33333	2.33333		2.33333	2.33333	5	4		4	4	4.66667	4		4.33333	4	4.66667	2		2	3	3.33333	4		2.66667	4	5	2.79167
458	2022-23	other	woman	57	7.11389	adult	yes	1.33333	2.33333	2.66667	1.66667	1.66667	1	4	3.66667	2.66667	1.33333	1	4	4	2.66667	2	1.66667	3.33333	3.33333	2.33333	2	2	4.33333	4.33333	3.33333	3	2.33333	5	5	4	3.33333	1	2.33333	2.33333	2.66667	2.66667	1.33333	4.66667	4.66667	4	4.33333	1.45833	3.75
460	2022-23	none / unspecified	woman	47	3.14167	adult	yes		4	3.66667		4		3.33333	4.66667		2.66667		2.66667	5		3.33333		4.33333	3.33333		4.66667		4	4		4.33333		4.66667	4		4.66667		2.66667	2.66667		3.66667		4.33333	5		4.66667		3.75
461	2022-23	mother	woman	41	12	adult	yes	3.33333	4.33333	4	3.66667	4	3.33333	3.33333	3.33333	3.66667	3.33333	4	2	3	5	1.33333	4	5	4	5	5	4	4.66667	3.66667	4	5	4	5	4	4	4.33333	2.66667	4	2.33333	3.66667	4.33333	5	5	3.33333	5	5	3.79167	4.16667
463	2022-23	mother	woman	38	8.73056	adult	yes	3	4.66667	4.66667	4	4.33333	4.66667	3.33333	4.33333	4.33333	4	4.66667	3.33333	4.33333	4	1	4.33333	4.66667	4.66667	3.66667	4.66667	4	4.33333	4.33333	3.33333	5	4.66667	5	5	4	5	3.33333	4.33333	4.66667	4.33333	4.66667	5	5	5	5	5	4.20833	4.33333
464	2022-23	mother	woman	36	1.01667	adult	yes	2.33333	5	4.33333	3	4.66667	2	2.66667	4	3.33333	1.66667	1.66667	4	5	3	2	2.66667	5	5	3.66667	5	2.33333	4.33333	4.33333	2.33333	4	2.66667	5	5	2.66667	4	2	2.66667	2.66667	2.33333	3.66667	3.33333	4.33333	4.33333	2.33333	4.66667	2.375	4.125
465	2022-23	other	woman	40	4	adult	yes	1.33333	4	3.66667	1.33333	3	1.66667	2.66667	2.66667	2.33333	2	1	2.33333	3	3	1.66667	4.33333	5	4.66667	1.33333	5	2.66667	4.33333	4	2.66667	4	4	5	5	2.66667	4	2.33333	4	2.66667	3	3.33333	3.33333	5	5	5	5	2.58333	4.04167
466	2022-23	other	woman	35	3.49444	adult	yes	3.33333	4.33333	4	3.33333	4	2.33333	4	4.33333	3	4	4	3	3.66667	3.66667	3.66667	4.33333	4.66667	4	3.66667	4.66667	4	5	5	4	5	4.66667	5	4.66667	4.66667	4.66667	3	4.66667	3.66667	3.66667	5	5	5	5	5	5	3.83333	4.45833
469	2022-23	sibling	woman	29	4.475	adult	yes	3.33333	5	2.66667	3	5	4.66667	4	3	3.66667	3.66667	4.66667	2	3	4.66667	3.33333	3.66667	5	3.66667	3.33333	5	4	5	2.66667	4	5	4	5	4	4	5	3.66667	4.33333	2.66667	3.66667	4.66667	5	5	2.66667	5	5	4.125	4.41667
470	2022-23	sibling	woman	46	2	adult	yes	2.66667	5	4.33333	2.66667	3.33333	2	2.66667	4	2.66667	1.66667	2.33333	2.66667	5	4	3	2.66667	5	4.66667	2.66667	4.33333	3	5	5	4	3.66667	4	5	5	4	4	2.66667	4.66667	4.66667	4	3.33333	3.66667	5	5	5	5	2.875	4.375
471	2022-23	none / unspecified	woman	52	0.230556	puppy	yes		3.33333		3.33333	4.33333		3.33333		4	3.33333		3		3.33333	1.66667		4		3.66667	4.33333		4		4	5		4.66667		4	5		3.33333		3.33333	3.66667		5		4.33333	5		3.83333
472	2022-23	sibling	woman	22	1	puppy	no	2.33333		3.33333	4	2.33333	2.33333		3	3	1.66667	3.66667		4	4	1	2.66667		3	3	1.66667	4		4	4	2.66667	4		5	4	2.66667	3.33333		3.33333	3	2	5		2.33333	4.33333	4.33333	3.41667
473	2022-23	sibling	woman	22	15	adult	no	2.33333		4	3	2.66667	3.33333		4.66667	2.33333	2	2.66667		3.33333	3.66667	2.33333	3		2.66667	1.66667	2.66667	4		4.66667	3.33333	2.66667	4		4	4	3.66667	3.33333		3.33333	3	3.66667	2		2	1.66667	2	3.08333
474	2022-23	father	woman	36	4	adult	no	2.33333		4.33333	2	4.66667	2		4.33333	2	4.66667	2		4	2	4.33333	3.66667		4.66667	2	4.66667	3.33333		5	2.66667	4.33333	3.33333		5	2.33333	5	2		3.66667	2	3.66667	5		5	2	5	2.95833
475	2022-23	sibling	woman	46	3.25278	adult	no					4	2.66667		3.33333	3	3.66667	3		4	4	4	3.33333		3.33333	3.33333	4	4.33333		5	3.66667	5	4		4.33333	4	4.33333	3.66667		3.66667	3.33333	4.33333
476	2022-23	father	man	22	4.03056	adult	no	2.66667			2.33333	4.33333	4.33333			2.33333	1	2			2	1	2.66667			1.66667	4	5			3.66667	4.66667	5			3.33333	4.66667	3.66667			4	5	5			4.66667	5	3.79167
477	2022-23	none / unspecified	woman	59	12.8389	adult	yes		3.33333			3.66667		4.33333			3		3.66667			3		3.66667			3.33333		4.66667			5		4.66667			4.66667		3.66667			4		5			4.66667		4.125
478	2022-23	sibling	woman	41	3.35	adult	yes	2	4	2	2.33333	4	3	4.33333	1.66667	3.33333	2.33333	1.66667	1.66667	2.33333	2.33333	3.33333	3.33333	5	3	3	5	4	5	2.33333	3.66667	5	4	5	3	3.33333	5	3.33333	5	1.66667	3	2.33333	5	5	1.33333	2.66667	5	3.29167	4.375
479	2022-23	other	woman	43	7.13333	adult	yes	2	3.66667	2.66667		4.66667	1.66667	2	2		2.66667	1	2	2		2.66667	2.66667	4	4		4.33333	3	3.33333	3		5	2.66667	4.66667	4		4.66667	2	2	2		4.33333	4	5	5		5	2.375	3.33333
480	2022-23	father	woman	32	0.591667	puppy	no	2.33333		4.66667	4	5	2		4.66667	3.66667	3.33333	1.66667		4.66667	4.66667	2.33333	3.66667		5	4	4.66667	2.66667		5	4	5	4		5	4	4	2		4.66667	3.66667	4	2.33333		4.33333	4.33333	5	2.58333
482	2022-23	sibling	woman	48	13.8028	adult	no	2.33333		3.66667	2.66667	4.66667	3.66667		3.33333	3.33333	1.66667	3		4.33333	4	1.33333	3		4	2.66667	4.66667	4		4.33333	2.66667	4	4		4	3.33333	5	3		4.33333	3.66667	2.33333	5		4	3.33333	5	3.5
483	2022-23	sibling	woman	51	1.88333	adult	yes	2.66667	2.66667	5	2.33333	4.66667	3.33333	3	5	4	5	2.66667	2	5	3.33333	5	3.66667	5	5	3	5	4	4	5	3.33333	5	4	5	5	3.33333	5	3	3.33333	5	2.66667	5	5	5	5	5	5	3.54167	3.75
484	2022-23	mother	woman	44	5	adult	no	2.66667		3	2.66667	4	2.66667		3.33333	3.33333	2	2		3.66667	3.33333	1	4.33333		4.33333	4.33333	4.33333	4		5	4	4	4		5	4	4	3.33333		4.33333	4.33333	3	5		5	5	5	3.5
485	2022-23	sibling	woman	40	8	adult	no	2.33333		2	1.33333	4.66667	2.33333		2.33333	2	3.33333	1.66667		2	2	3.33333	2.66667		2.66667	2.33333	4.66667	3.66667		2.33333	2.33333	4.66667	4		3.33333	3.33333	5	2		1	2.33333	2.66667	5		1	1.33333	5	2.95833
486	2022-23	sibling	woman	55	10.7778	adult	yes	3	3.33333	3.66667	3.66667	4.33333	2	2	3.33333	2.66667	3	2.33333	2.66667	4	4	4	3.66667	3.33333	3.33333	3	4.66667	4	4.33333	5	4	4.33333	4	4	4	4	4.33333	3	3	3.33333	3.33333	3.33333	5	4	4	5	5	3.375	3.33333
488	2022-23	other	woman	37	6.83889	adult	no	1.33333		2.33333	2.66667	4	1		3	2.66667	3	2		3.33333	4	2	1.33333		3	3	4.33333	2.66667		3.66667	3.66667	5	2.33333		4.66667	4.33333	5	1.66667		3.66667	3.33333		3.33333		3.33333	5	5	1.95833
489	2022-23	mother	woman	41	11	adult	yes	2.66667	3.66667	3.66667	2.33333	3.66667	3	2.66667	3.33333	2.66667	2.66667	2	2	3	3	1.66667	3.66667	4.66667	4.33333	3	4.66667	5	5	5	4	5	4.66667	5	4.66667	4.66667	4.66667	3	2.66667	3	3.33333	3.66667	5	5	5	5	5	3.625	3.83333
490	2022-23	mother	woman	42	2	adult	no	3		4	2.66667	4.66667	4		4.66667	2.33333	4.66667	3.66667		4	3.33333	4.33333	4		4.33333	3.33333	4.66667	4.66667		5	2.66667	5	5		5	4	5	3.66667		3.33333	2.33333	5	5		5	4.33333	5	4.125
491	2022-23	sibling	woman	35	2	adult	no	2.33333		3.33333	2.33333	4.33333	2		4	2	3.66667	3.66667		5	2.66667	4	2.66667		4.66667	3	5	4		5	3.33333	4.66667	4		5	3.33333	5	2.66667		3.33333	3.66667	4	4		4.66667	2.66667	5	3.16667
492	2022-23	mother	woman	25	3	adult	no	2		3.33333	2.33333	4.66667	2.66667		2.66667	2.33333	2.33333	2		5	2	3.66667	4		5	2.66667	5	4		5	2.66667	5	4		5	2.66667	4	2.66667		3	2.33333	4	5		5	5	5	3.29167
493	2022-23	mother	woman	25	1.9	adult	no	2		4	3	4.33333	2		3.66667	2	2.33333	2.66667		4	3	2	2.66667		3.66667	2.66667	3.66667	4		5	2.66667	5	3.33333		5	3	5	2		3	2.33333	3	2.33333		4.33333	3.66667	5	2.625
494	2022-23	none / unspecified	woman	35	7	adult	no					5			5		2.66667					3					5			5		4.33333					5			3		2.66667			5		5
495	2022-23	none / unspecified	woman	26	1	puppy	no					5			2.33333					5					4.66667					4		4			4.33333		5			3					3.33333		5
496	2022-23	none / unspecified	woman	63	6.63611	adult	yes		2.66667			5		2.66667			1.66667		3			2		2.66667			4.33333		4			5		5			4.66667		3			3.33333		5			5		3.5
497	2022-23	other	woman	28	3	adult	no	1.66667		4	3	4.33333	3		4.66667	3	4.66667	2		5	4	1	2.33333		5	4.33333	5	4.66667		5	4	4.66667	3.33333		5	4	5	2.33333		4	4	4.33333	5		5	5	5	3.04167
498	2022-23	other	woman	41	4.79722	adult	yes	1.33333	3	3	1.66667	4.33333	1	2.66667	3.33333	2	4.33333	1	3	4.33333	2		1	4.33333	4.33333	2	4.66667	1.33333	3	4	2.33333	4.66667	2	5	4	2.66667	4.66667	1	2.66667	3	2	4.33333	1	3.33333	4	2	5	1.20833	3.375
499	2022-23	sibling	woman	29	2.33889	adult	no	4.33333		4.66667	4.33333	4.33333	4		3.66667	3.66667	3	4		4.66667	3.66667	3.33333	4.33333		4.66667	4.33333	4.66667	4		4	4	5	4		4.33333	4	4	3.33333		3.66667	3.33333	4.33333	5		5	5	5	4.125
500	2022-23	sibling	woman	27	6.67778	adult	no	2		4.66667	3	3.66667	2.33333		3	2	1.66667	1.66667		5	3	4.66667	3.33333		5	4.66667	5	2		5	3.33333	4.66667	2		5	3.33333	5	1		3.66667	3	3.33333	2		5	4	5	2.04167
501	2022-23	father	woman	30	2.93056	adult	no	1.33333		4.33333	2.33333	4	2		4	3.33333	3.33333	1.33333		4.33333	2.33333	2	2		4.33333	3	4.33333	2.66667		5	3.66667	4.33333	2		5	3.66667	4.66667	1.66667		3.33333	2.66667	3.33333	2.33333		5	4	5	1.91667
502	2022-23	mother	woman	30	7.18889	adult	no	3.33333		4.33333	3.33333	4.66667	3.66667		4.33333	3	3.66667	4.33333		5	4.33333	5	4.66667		5	4.33333	5	4		5	4	5	5		5		5	3.33333		4.33333	3.33333	4	5		5	5	5	4.16667
503	2022-23	father	woman	33	0.958333	puppy	no	2.33333		3.33333	3	4.33333	2.66667		3.66667	3.66667	3.33333	1.66667		5	5	4.33333	2		4.66667	4.33333	5	2.66667		4.66667	4	5	3		4.66667	4.33333	4.66667	2.33333		2.66667	2.33333	3	3.33333		5	5	5	2.5
504	2022-23	father	woman	42	2	adult	no	3.66667		3.66667		5	4.33333		3.66667		4	4.33333		4.33333		5	5		5		5	5		3.66667		5	4		4		5	4.66667		3		4.66667	5		2.66667		5	4.5
505	2022-23	mother	woman	30	3.93056	adult	no	2.33333		3.33333	2.33333	4.66667	3		2.66667	1	1.66667	3.33333		3	2	1.66667	3.33333		3.66667	2	5	4		3.33333	2.33333	2.66667	4.66667		4.33333	2.66667	4.33333	2.33333		2.33333	1.66667	2	5		3.33333	1.66667	5	3.5
506	2022-23	mother	woman	35	3.25833	adult	no	3		4	3.33333	5	3.66667		4.33333	3	3.66667	3.33333		5	3.33333	5	4.33333		5	3.66667	5	4.33333		4.33333	4	5	4		5	4	5	3.33333		4.33333	3	5	5		5	5	5	3.875
507	2022-23	mother	woman	37	10	adult	no	2.33333			3	3.66667	2			3	4	3			3.66667	3.33333	3			3.66667	4.66667	2.66667			4	5	3.66667			4	5	2.33333			4	5	2.33333			4.33333	5	2.66667
508	2022-23	mother	woman	29	0.711111	puppy	no	3		4.33333	3	5	3.66667		4	2.33333	2.33333	2.33333		4	2.33333	1.33333	3		4.33333	2	5	4.66667		5	2.66667	4	4		4.33333	3.33333	4	2.33333		3.33333	2.66667	2.33333	5		5	5	5	3.5
509	2022-23	mother	woman	31	14.3833	adult	no	3				3.66667	2.66667				1.66667	2				2	3.33333				5	4.66667				5	4				4.66667	1.66667				3	4				5	3.16667
510	2022-23	other	woman	51	12	adult	yes	1	1.66667	1.66667	1.33333	5	2.33333	2	2.33333	2	3	1.33333	2	2.66667	2	4	1.33333	3.33333	2.66667	2	4.33333	4	3.33333	2.66667	2.33333	4.66667	1.66667	4.66667	2.66667	2.33333	5	1	1.33333	1.66667	1.66667	3.33333	2.33333	4	2	2	5	1.875	2.79167
511	2022-23	mother	woman	28	0.625	puppy	no	2.66667		3.66667	3	4.33333	4		4.33333	3.33333	3.66667	3.66667		4.33333	3.33333	2.66667	3.33333		4.66667	3.33333	5	4		5	4	5	4		5	4	4.66667	3.33333		3.66667	3.33333	3.66667	5		4.33333	4.66667	5	3.75
512	2022-23	sibling	woman	31	3	adult	no	3		3.33333	2.66667	4.33333	2.33333		4	2.33333	3	2.66667		2.66667	2	2.66667	4.33333		4.33333	4	4.66667	3.33333		4.66667	2.66667	4	3.33333		4.33333	4	4.33333	2.66667		2.66667	2.66667	3	5		5	5	5	3.33333
513	2022-23	father	woman	43	5	adult	yes	3	3.66667	3.66667	3	4	3	2.33333	2.66667	2	2	2	2	4.33333	3.66667	1	2.66667	4	4	3.33333	5	4	3.33333	4	3.33333	4.66667	4	4	4	4	4	3	3	3.33333	4	2.66667	5	5	5	5	5	3.33333	3.41667
514	2022-23	mother	woman	40	16.8972	adult	yes	2	4.33333	3	3.33333	5	2.66667	3.66667	3.33333	4.33333	3	2.66667	2.66667	3.33333	5	4.66667	4.66667	5	4.33333	4.33333	5	4	4.66667	3.33333	4.33333	5	4	5	3.66667	4	4	4.66667	5	4.66667	4.66667	5	5	5	2	5	5	3.70833	4.41667
515	2022-23	other	woman	58	6.88333	adult	yes	1.33333	2.66667	4	2.66667	4.33333	1.66667	3	4	3	2	1	4	5	4.66667	1	2	5	5	5	5	3.33333	4	4.66667	4	4	2.66667	5	5	4.66667	5	2	2	3.33333	2.66667	1.66667	5	5	5	5	5	2.375	3.83333
516	2022-23	mother	woman	19	9.77778	adult	no	3		5		5	4.33333		4		5	5		4.66667		5	4.66667		5		5	4		5		5	4.66667		5		5	2.66667		3.33333		5	4.33333		4.33333		5	4.08333
517	2022-23	mother	man	22	4.58889	adult	no	1.66667			3	4	2			2.66667	3.33333	1.66667			3.33333	5	2.33333			4	5	2.33333			3.33333	5	2			4	5	1			2.33333	3.33333						1.85714
518	2022-23	none / unspecified	man	62	3	adult	yes		5	5	4.33333	5		4.66667	5	3.33333	5		3.33333	5	2.66667	5		5	5	3.33333	5		4.66667	5	3	4.66667		5	5	4.33333	5		3.66667	5	3.33333	5		5	5	4.33333	5		4.54167
519	2022-23	other	woman	37	5.98333	adult	no	1.66667		3.33333	2	4.66667	2		4	3	2.33333	2		5	4	4.33333	3		5	3	5	4		5	4	4.66667	4		5	4	5	2		2.66667	3	3	5		4.33333	4.33333	5	2.95833
520	2022-23	mother	woman	49	3.65278	adult	no	4			4	4.33333	2.66667			2.66667	1.66667	3.66667			3.66667	1.66667	4.33333			3.33333	5	5			4	4	4.66667			4.33333	4.66667	3.66667			3.66667	3	5			5	5	4.125
521	2022-23	mother	woman	34	4.99722	adult	no	1.66667		3.33333	2.66667	3.66667	3		2.66667	2	2.33333	2.66667		3.33333	3.33333	2.66667	3.66667		3.66667	3.33333	3.33333	5		4	4	5	4.66667		4.66667	4.66667	4.66667	2.66667		2.33333	2.33333	1.66667	5		4	4.33333	5	3.54167
522	2022-23	none / unspecified	woman	42	11.025	adult	no			3.33333	2.66667	4			2.66667	3	1.33333			3.66667	3.66667	1			3.33333	2.66667	3.66667			4.66667	4	4.66667			4.33333	4	4.66667			3.33333	3	2.66667			4	5	5
523	2022-23	none / unspecified	woman	48	10	adult	yes		3	3		3		3.33333	4.33333		2		3.33333	3.33333		1		5	3		2.66667		4	4		3		5	4		3.66667		2.66667	3		1		4	4		4		3.79167
524	2022-23	father	woman	29	7	adult	yes	2	4.33333	4.66667	2.66667	3.33333	2.66667	3	4.33333	1.66667	1.66667	2	3.66667	5	3.33333	1	1.66667	5	4.33333	3	3	3.33333	3.33333	4	2.66667	4.66667	3.33333	4.66667	4.66667	3.33333	3	2	2.33333	2.66667	2.66667	4	5	4.66667	5	5	5	2.75	3.875
526	2022-23	none / unspecified	woman	41	9.38333	adult	no			3.66667	3	4.66667			3.33333	2.66667	4.33333			3.66667	3.66667	4.66667			4	3	4.66667			4	3.33333	5			4.33333	4.33333	5			3.33333	3	3.66667			4	4	5
527	2022-23	none / unspecified	woman	60	10.0667	adult	yes		2.33333		2	3.66667		3		2	2		2.66667		2	2		3.33333		2	4.33333		4		2.66667	4.66667		4.66667		4	5		2		2.66667	3		5		4.33333	5		3.375
528	2022-23	other	woman	46	1.77778	adult	no	2.66667		4	3	4.66667	3		3	2.33333	2.66667	2.66667		3.33333	2.66667	3.33333	4.33333		5	4.33333	5	4		4	3.33333	4	4		4.66667	4	4.66667	2		2.66667	2	2	4.66667		4.66667	2.66667	4	3.41667
529	2022-23	mother	woman	48	3.625	adult	yes	2	3.33333	3	2.33333	3	2.66667	2.33333	4	2	2.33333	2	1.66667	3	2	1	2.66667	3.66667	3	2.33333	3.33333	4	4.66667	4.33333	3.66667	4.66667	4	4.66667	4.33333	3.33333	4	3.66667	4.33333	3	2.66667	3.33333	5	5	4	5	5	3.25	3.70833
530	2022-23	mother	woman	50	5.97222	adult	yes	2.33333	3.66667	2.33333	2.66667	4.33333		4	2.66667		3.33333	2	2.66667	2.66667	2	2.66667		4.66667			4.66667		3.66667	2		3		4.66667			4.66667		2.66667	2		2.66667		5	2		5		3.875
531	2022-23	other	woman	32	1.86111	adult	no	1.33333		4.66667	4	5	1		4.33333	2.66667	4.33333	1		5	4	5	1.33333		4.66667	4	5	1.33333		5	4	4.66667	1		5	4.33333	5	1		3.33333	2.66667	3.33333	1		5	5	5	1.125
532	2022-23	mother	man	46	8	adult	yes	2.33333	5	4.33333	2.33333	4.66667	2.66667	2	4.33333	2.33333	1.66667	2.66667	1	4.33333	3.33333	1	3	5	5	2	4.66667	4	4	5	2.66667	4.66667	3.33333	5	5	2.66667	4.33333	3.66667	3.33333	3.66667	2	3.33333	5	5	5	2.66667	5	3.33333	3.79167
533	2022-23	mother	woman	25			no	2		3.66667	2	5	2.66667		3.66667	4	3	2.66667		3.33333	3.33333	3	2.66667		3.33333	3	3.66667	4		5	4	5	4		4.66667	4	4.33333	3.33333		3.66667	2.33333	4	4.66667		4.66667	3.66667	4.66667	3.25
534	2022-23	mother	woman	24	4.28611	adult	no	1.33333		5	3	5	1.33333		3.66667	3	2.66667	1		3.66667	4	5	1.33333		4.33333	4	5	1.66667		4.33333	4	4.66667	2		4	4	5	1.33333		3	3	4	1.33333		3.33333	5	5	1.41667
535	2022-23	none / unspecified	woman	23	8	adult	no				4	4				2.66667	1.66667				3	2.33333				2.33333	5				3.33333	4.66667				4	4				2.33333	2				3.66667	5
536	2022-23	father	woman	37	3.29444	adult	no	2.33333		2.66667	3	5	3.33333		2.33333	3	3.33333	2.66667		3.66667	3.66667	2.33333	2.66667		3.66667	3.66667	5	4		2.66667	3.33333	5	3.33333		4	3.66667	4	2.66667		1.66667	3	4	4.33333		2.66667	2.66667	5	3.16667
537	2022-23	other	woman	57	6.88333	adult	yes	2.33333	3.33333	3.33333	2.66667	4.33333	2.33333	3	3.33333	2.66667	1.33333	2.33333	3.66667	3	3	1	4.33333	4.33333	4.33333	4.33333	5	3.33333	3.66667	4	3.33333	4	4	4.66667	4.66667	4	5	2.33333	2.66667	2.66667	2.66667	5	3.66667	4.33333	5	4	5	3.08333	3.70833
538	2022-23	father	woman	34	8.88889	adult	no	2.33333		4	3	4.66667	2		4.33333	4	1.33333	1.66667		4.66667	4	1	1.66667		4	3.33333	5	3.33333		5	4	4.33333	3.33333		5	3.33333	5	1.66667		4.66667	4	2	5		5	5	5	2.625
539	2022-23	father	woman	55	0.8	puppy	yes	2.33333	3.66667	4	2.33333	4	2.33333	3	2.33333	2	2	2	2.66667	3	2.33333	1	3.66667	3.33333	3.66667	2	4.33333	4	4.33333	4.33333	2.66667	4	4	5	5	2.66667	3.66667	2.33333	3.33333	3	2	2.66667	5	5	4	3.33333	5	3.20833	3.79167
540	2022-23	sibling	woman	36	2	adult	no	2.33333		3	2.33333	4.66667	4		3.33333	3.33333	4	2.33333		4.33333	4	1	4		4	4	5	4		4	4	4	4		4	4	5	2.66667		3.66667	3.33333	4	5		2.66667	5	5	3.54167
541	2022-23	other	woman	28	3.18611	adult	no	2		3.33333	2.33333	4	3.66667		4.33333	3	3.66667	3		4.66667	3.66667	2.66667	3		3.66667	3	4.66667	5		5	4	5	4.66667		5	4.33333	5	2.66667		3	3	3.33333	5		5	5	5	3.625
542	2022-23	sibling	woman	43	5	adult	no	3		3	3	4	2		4	2	2	2		2.66667	2.66667	2.66667	2.33333		2.33333	2	4.33333	3.33333		4	4	5	4		4	4	5	2.66667		2.66667	2.66667	4	5		4	5	5	3.04167
543	2022-23	sibling	woman	40	8	adult	no	3		3.66667	3	5	2.66667		4.33333	3	4	4.33333		4.66667	4.33333	4.33333	3.66667		4.66667	3.66667	4.33333	4		5	3.33333	5	4		4.66667	3	4.66667	3.66667		4	3	4.66667	5		5	5	5	3.79167
544	2022-23	mother	woman	32	2	adult	no	2		2.66667	1.33333	4.33333	2.66667		2.66667	1.66667	3	2		3.33333	2.66667	4	3		3	2	4	4		3	1.66667	5	4.66667		3	2	5	2.66667		2.33333	2.66667	3.66667	3.66667		2	3.33333	5	3.08333
545	2022-23	none / unspecified	woman	47	9.99167	adult	yes		2	2.33333		5		1	2		3.66667		2	2		3.33333		3	3		5		1.33333	2		3.66667		3	3		4.66667		1	1.66667		3.33333		2.33333	3		5		1.95833
546	2022-23	father	woman	60	1.59167	adult	yes	4	4	3.33333	3.33333	5	3.33333	3.66667	2.33333	2.66667	5	1	2	1.66667	1.66667	4	5	5	4.33333	4	5	4	4	2.66667	3.33333	5	4	4	3.33333	3.33333	5	4.66667	4	3.33333	2.66667	5	5	5	2.66667	3.33333	5	3.875	3.95833
547	2022-23	father	woman	36	5.87222	adult	no	2.33333		4	2.33333	4.33333	3		4	2	2.66667	2.33333		4.33333	3	4.66667	4		5	3	4.66667	4.33333		5	4	4.66667						2.66667		3.33333	2.33333	3	5		5	4.33333	5	3.38095
548	2022-23	mother	woman	37	7	adult	no	2.33333			2.33333	3	3.33333			2.66667	3	1.66667			2.33333	2.66667	2			2.33333	4.33333	3.66667			3.66667	4.66667	4			4	4	3.33333			3		3.66667			3.66667	4.66667	3
549	2022-23	sibling	woman	47	0.755556	puppy	no	2		4	2.66667	4.66667	1.66667		3	2	1.33333	1.66667		4.33333	3	1.33333	2		3.66667	2	5	2.33333		4.66667	3.33333	4.66667	2.66667		4.66667	3.33333	5	2		4	3	3.66667	3.66667		5	5	5	2.25
550	2022-23	sibling	woman	45	12	adult	no	2.33333		3.33333	3	4.33333	2		3.33333	3.33333	3.33333	3.33333		4	4.33333	3.33333	3		3	3	5	4		5	4	4.66667	4		4	4	5	3		3	3	4	5		2	5	5	3.33333
551	2022-23	mother	woman	37	1.42222	adult	yes	2.33333	3	2.66667	2.33333	3.66667	3.66667	3.66667	4.33333	2.33333	2.33333	2	2	2.66667	4	2	2.66667	4.33333	2.66667	1.33333	4.33333	4.66667	4	4.66667	4	3.66667	4.33333	5	4.33333	4	4	3	3	3.33333	2.66667	4	5	5	4	4.33333	5	3.45833	3.75
552	2022-23	father	woman	32	2.20278	adult	no	2.33333			4	4.66667	4			3.33333	2.66667	2			4.66667	5	2.33333			4.33333	4.66667	4.66667			4	4.66667	3.66667			5	5	2			3.33333	3.33333	5			5	5	3.25
553	2022-23	sibling	woman	35	1.41389	adult	yes	3	2.66667	3.33333	2	2.66667	2.33333	2.33333	2.33333	2	2	3.66667	2.33333	3.66667	2	1.33333	3.33333	3.33333	3.33333	2	2.66667	4.33333	4	4.33333	3	2.66667	4	4	4	3	3.66667	3	2	1.66667	2		5	5	5	5	5	3.58333	3.20833
554	2022-23	other	woman	47	2.46389	adult	yes	2	3	4.33333	1.66667	5	1	4	4	2.66667	3.66667	1.66667	3.33333	5	2.66667	3.33333	1.66667	4.33333	5	2.66667	5	2	4.33333	5	3.33333	4.66667	2.33333	5	5	2.33333	5	2.33333	4.33333	5	2.33333	3.66667	2	5	5	2.33333	5	1.875	4.16667
555	2022-23	mother	woman	35	2.38333	adult	no	2.33333			3.33333	4.66667	2.66667			4	1.66667	1.33333			4.33333	3	2.66667			3.33333	5	4			4	5	4.66667			5	5	3			3	3	5			5	5	3.20833
556	2022-23	other	woman		14.7861	adult	yes	1.66667	5	2.66667	2.33333	5	2	2.66667	3.66667	2.33333	2.66667	3	1	1.66667	3	4	2	5	3.33333	2.66667	5	3.66667	4.33333	3.33333	2.66667	5	4	5	2	3	5	3	3.33333	3	2.33333	3.66667	3.33333	4.33333	2	2	5	2.83333	3.83333
557	2022-23	mother	woman	36	9	adult	no	2.33333		4.66667	3.33333	5	4.66667		4.66667	3	3.33333	2.66667		5	4	4.66667	3		4.33333	2.33333	5	5		4.33333	3.33333	5	4		4.66667	2.66667	5	4		3.66667	3	4.33333	5		4	2	5	3.83333
558	2022-23	other	woman	61	2	adult	yes	2	2.66667	3	3	4.66667	2.66667	4.33333	4	4.33333	4.33333	1.66667	2.33333	4	4	3.66667	2	4.66667	4.66667	3.33333	5	3.66667	4	5	4	5	3	4.66667	5	4	4.66667	2.66667	3.33333	4	3.66667	5	2.66667	5	2.66667	4	5	2.54167	3.875
559	2022-23	sibling	woman	42	7.775	adult	no	2.66667		3	2.33333	4	2.66667		3.33333	2.66667	4.33333	2		3.66667	3.33333	4.66667	3.33333		3	2.33333	5	3.66667		4		5	4		3.33333	3.33333	5	2.66667		3	3		5		4.33333	4.33333	5	3.25
560	2022-23	other	woman	35	3	adult	no	1.66667		3.66667	3.33333	5	1		3	2.66667	3	1.33333		2	2.33333	5	1.66667		3	3	5	1.66667		4.66667	4	5	2.33333		4	4	5	1		3	3.33333	4.33333	2		3.33333	3.33333	5	1.58333
561	2022-23	mother	woman	27	1.97778	adult	no	3.33333		4.33333	3	4.33333	3.66667		4.33333	3.33333	3.33333	4		5	3	5	4		4.66667	3	4.66667	4		4.33333	2.66667	4.33333	4.66667		5	3.33333	5	3.66667		3.66667	2.66667	2.66667	5		5	4	4.33333	4.04167
562	2022-23	mother	woman	45	8.92778	adult	no	3		4.33333	2.66667	4.33333	2.66667		5	2.33333		4		4.66667	4	3.66667	4		4.66667	3	4.66667	4		5	4	5	4		5	4	5	3.33333		4.66667	3.66667		4		4.66667	4	5	3.625
563	2022-23	mother	woman	30	3	adult	no	1.66667		4	3.33333	5	3.33333		4	3	3.66667	2.66667		5	3.66667	3	2		5	4	5	4.66667		4.66667	3.33333	5	3.33333		4.66667	4	5	3		3.66667	3.66667	4	5		5	5	5	3.20833
564	2022-23	mother	woman	45	1.38333	adult	yes	1.66667	3.66667	3.33333	2	3.33333	3.66667	2.66667	3	2.33333	2	1.66667	1.33333	3.33333	3.66667	1	3	4.66667	3.66667	2.66667	4.33333	4.33333	5	5	4	3.66667	4	5	4.66667	3.33333	4.33333	2.33333	4	3.66667	2.66667	2.33333	5	5	5	5	5	3.20833	3.91667
565	2022-23	other	woman	31	2.26667	adult	no	2.66667		4.33333	3.33333	5	3		4.66667	3.33333	2	2		3.33333	2	2	1.66667		5	2	4.66667	3.66667		5	3.66667	4.66667	3		5	3	4.33333	2.66667		4.66667	3	3.66667	5		5	5	5	2.95833
567	2022-23	father	woman	36	4	adult	no					4.66667	3.66667			3.66667	3.33333	1.66667			4.33333	1	3			3.33333	4.33333	4			4	4.66667	4			4	5	2.33333			2.66667	3.33333	5			5	5	3.38095
568	2022-23	mother	woman	36	1.70278	adult	yes	2.33333	4.33333	4.33333	3	3.66667	3.33333	2	4	1.66667	1.33333	1.33333	2	4.33333	3.66667	1.66667	2	5	3	1.66667	5	4.66667	4	5	3.33333	4.66667	4	5	5	3.33333	5	2	3.66667	3	3.66667	3	4.33333	4.33333	4	4	4	3	3.79167
569	2022-23	other	woman	46	6.71667	adult	yes	1.66667	3.33333	4.33333		3.66667	1.66667	2.66667	4.33333			2	3.66667	5			2	4.33333			4.33333	2	4	4.33333		4	2.33333	4.66667	5		4.66667	2	3.66667	3.33333		3.33333	3	4.66667	4.33333		4	2.08333	3.875
570	2022-23	mother	woman	44	7	adult	no	1		3.66667	2.33333	4.33333	1.33333		2.33333	2.66667	2.66667	1		2.66667	2.33333	2	2		3.66667	2	4.33333	1.33333		5	3.33333	4.66667	1.66667		4.66667	2.33333	5	1		2.33333	2.33333	2.66667	1.66667		5	2.66667	5	1.375
571	2022-23	mother	woman	38	3.25556	adult	no	2.33333		4	3	4.33333	4		4.33333	3	3.33333	3.33333		4.33333	4	1.66667	3		4.66667	2	4.33333	4		4.66667	2.66667	4	4		4.33333	3	5	2		3.66667	2.66667		5		5	4.33333	4.66667	3.45833
572	2022-23	mother	woman	28	2	adult	no	2.33333		3	2.33333	3.33333	3		3.33333	2.33333	3.66667	2		3.33333	2.33333	1.66667	3.33333		3.66667	2.66667	5	4		5		4.66667	3.33333		4	3	5	3.66667		3.66667	2.33333	4	4		4	3.33333	4	3.20833
573	2022-23	mother	woman	49	10.2722	adult	yes	3.33333	4.66667	3.66667	2.66667	4.66667	4	3.66667	4	2.66667	2	4.33333	3	4.66667	2	1	4.66667	4.66667	4.66667	2.33333	4.66667	5	5	4	2.66667	5	4	5	4.33333	2.66667	4.33333	5	4.33333	3.33333	2.33333	5	5	5	2	3.33333	5	4.41667	4.41667
574	2022-23	other	woman	41	2	adult	yes	3.66667	4	3.66667	3.66667	4.33333	3.66667	3.66667	3.66667	3.66667	3.33333	4	4	4	4	1.66667	5	5	5	5	5	4	4	4	4	4	4.33333	4.33333	4.33333	4.33333	4.33333	2.66667	2.66667	2.66667	2.66667	2.33333	3.33333	3.33333	3.33333	3.33333	3.33333	3.83333	3.875
575	2022-23	other	man	47	2.55556	adult	yes	1.66667	2.66667	2.66667		4	1.66667	2	2.66667		3	1.33333	1.33333	2		4	2.66667	4	4.33333		4.33333	4.66667	3	4		5	3.33333	4	4.66667		4	2.33333	2	2.33333		4	4.66667	4	3		5	2.79167	2.875
576	2022-23	father	woman	39	9.37778	adult	yes	2	4	3.66667	2.33333	3.66667	2.66667	2.66667	3.33333	3.33333	2	1.66667	2.33333	4.66667	3.66667	2	2	4.66667	4.33333	3.33333	4	3.33333	5	5	4	4	2.66667	5	5	4	4.66667	2.66667	3.66667	3.66667	3.33333	3	3.33333	5	4	4	5	2.54167	4.04167
577	2022-23	mother	woman	55	15.9194	adult	yes	1.66667	3.66667		3	4	2.66667	3.66667		3	3.66667	2.33333	3.66667		4	4.33333	2.66667	3.66667		3	5	3.66667	4		3.33333	4.66667	2.66667	4.66667		3.33333	5	2.66667	3		3	4.66667	5	5		3.66667	5	2.91667	3.91667
578	2022-23	father	woman	30	5.11944	adult	yes	3.33333	5	4.66667	3.33333	3.66667	4.33333	4.66667	4	3	3.33333	4.33333	2.66667	4.66667	3.66667	3	4.66667	5	5	4	5	5	4.66667	5	4	4	4.66667	5	5	4.33333	4.33333	4.33333	4.66667	4.33333	3.33333	4	5	5	5	4.66667	5	4.45833	4.58333
579	2022-23	mother	woman	45	1.925	adult	no	2.33333		4	2.66667	5	3.33333		4.33333	2.66667	3.66667	2		3.66667	2.33333	3.33333	5		5	2.33333	5	4.33333		4.33333	4	4.66667	4		4		4.33333	2.66667		3	2.66667	4.66667	5		4	4	5	3.58333
580	2022-23	mother	woman	46	3.525	adult	yes	2.66667	5	4.66667		4.33333	2.66667	3.33333	3.66667		3.33333	2.33333	4	4.66667		2.33333	3	5	5		5	3.33333	5	4.66667		5	4	5	5		5	2	5	4		4	5	5	5		5	3.125	4.66667
581	2022-23	mother	woman	30	6	adult	no	3.33333		4.33333	3.33333	5	2.66667		2.66667	2.66667	3.33333	3		4	3.33333	4.66667	4		4.33333	4	4	3.33333		4.33333	3.33333	5	5		5	5	5	2.33333		2.66667	2.33333	4.33333	4.33333		4.33333	4.33333	5	3.5
582	2022-23	mother	woman	47	6	adult	no	2		4	2	4.66667	2.33333		3.66667	1.33333	2.33333	2		4.66667	1.66667	1.33333	4.33333		5	1.33333	5	4		4.66667	2.33333	4.66667	4		5	2.66667	4.33333	2.66667		2.66667	2	2.66667	5		5	3.33333	5	3.29167
583	2022-23	mother	woman	39	8.18611	adult	no	3.33333			3.33333	4.33333	2			2.66667	1	4.33333			5	1	5			5	5	4.66667			3.33333	4.66667	4.66667			4	4.33333	2.33333			4	2.33333	5				5	3.91667
584	2022-23	mother	woman	43	10.0306	adult	no	2.66667		2.66667	2.33333	5	3		3.33333	2	2.66667	2.66667		5	4	2	4.66667		4.33333	3.33333	5	5		4	2.66667	4.66667	4		5	3.33333	5	3		3.66667	2.33333	3.33333	5		2	4.33333	5	3.75
585	2022-23	sibling	woman	33	1.61944	adult	no	3.66667			2.33333	5	3			2	3.66667	3			2.66667	3.66667	3.33333			2.33333	5	4			2.66667	5	4.66667			2.66667	5	2			2.66667	4.66667	5			2.66667	5	3.58333
586	2022-23	father	woman	27	0.611111	puppy	no	1.66667		2.66667	2.33333	4.33333	2		2.66667	2.66667	4	1.66667		3	3.66667	3.33333	2		3	3	4.33333	4		4	4	4	3.33333		4	4	5	1.66667		3.33333	3.66667	4.33333	1.66667		3.33333	3.66667	5	2.25
587	2022-23	sibling	man	60	8	adult	no	3		3.33333	3	4	2.33333		2.33333	2.33333	1	2		2.33333	2	1	2		3	2		4		4	4	4.66667	4.66667		4	4	5						5		4.66667	4.66667	5	3.28571
588	2022-23	mother	woman	54	3	adult	no	1.66667			2.66667	3.66667	1.33333			3.33333	4	1.66667			3.66667	3.66667	2.66667			2.66667	4.33333	2.33333			4	5	3.33333			4	4.33333	2.33333			3.66667	4.33333	1.66667			4	4	2.125
589	2022-23	mother	woman	59	7.14167	adult	yes	1.66667	2.33333	4.33333	2.33333	4.66667	1.66667	2.66667	4.66667	2	2	1.66667	3.33333	4.66667	3	2	3	2.66667	5	2	4.66667	2.66667	4	4.33333	2.66667	3.33333	4	4	4.66667	3	5	2	4	3.66667	2.33333	3	4.66667	5	5	4.66667	5	2.66667	3.5
590	2022-23	none / unspecified	woman	47	5	adult	yes		4.33333			4.33333		2.66667	4		2.66667		2	3.33333		1		4.33333	3.33333		4.33333		4.66667	5		5		5	4.66667		4.66667		3.33333	3.66667		3.66667		5	4.33333		5		3.91667
591	2022-23	sibling	woman	48	6.56389	adult	yes	2.66667	4	3.33333	2.33333	4.33333	2.33333	2	2.66667	2	2.33333	2.33333	2.33333	3	2.66667	3	3.66667	4.66667	3.66667	3	4.33333	4	4.33333	4	2.66667	4	4	5	4	3.66667	5	2.33333	3	2.33333	2.33333	2.66667	5	5	2	4	5	3.29167	3.79167
592	2022-23	mother	man	52	1.29167	adult	yes	1.66667	2.66667	3.33333	2	4	2	3	3.66667	2	4.66667	2	2.66667	3	2	3.66667	2.66667	4.33333	4.33333	2	4.33333	4	4.66667	5	3	5	4	5	4.33333	2.66667	5	2.66667	3.66667	3.66667	2.33333	5	4.66667	5	4.33333	3.66667	5	2.95833	3.875
593	2022-23	mother	woman	36	7	adult	no	2.66667			3.33333	3.66667	2.33333			2.33333	1.66667	1.33333			3	1	2			2	2.66667	2.66667			3.33333	3.66667	3.33333			2.66667	4.33333	2.66667			2.66667	3	5			3.33333	5	2.75
594	2022-23	mother	woman	49	10.1694	adult	no	2.66667		3.33333	2.66667	4.33333	3.33333		3.66667	3	3	3		4.66667	3.33333	2.33333	3.66667		4	3.33333	5	5		4	2.66667	5	4.33333		4.66667	3.66667	4.66667	2.66667		3.33333	2.66667	4	5		2.33333	2	5	3.70833
595	2022-23	mother	woman	39	10	adult	no	2.33333		4	4	4.33333	2.66667		3	3	3.33333	2		2.33333	3.33333	3.33333	2.66667		3.66667	3.66667	4	4		4	4	4.66667	4		4	4	4	3		3.66667	4	3.66667	4		4	4	4.66667	3.08333
596	2022-23	sibling	woman	34	2.08333	adult	no	2.33333		4	2.33333	5	2.33333		3.33333	2	1.66667	2.33333		4.33333	3	1.66667	2		2.33333	2	4.33333	4		5	3.66667	4.66667	4.33333		5	3.33333	5	2.33333		2.66667	2.66667	3.66667	4.66667		4.33333	3.66667	5	3.04167
597	2022-23	other	woman	44	2	adult	no	1.66667		3.33333	3	5	2.33333		3.66667	2	2.66667	2		3	3	1.33333	2		2.66667	2.66667	3.66667	3		5	2.66667	4	2		4.33333	2.66667	5	1.66667		2.33333	3.33333	1.33333	4		4.66667	4	5	2.33333
598	2022-23	sibling	woman	63	9.28889	adult	yes	2.66667	2	3.66667	2.66667	4.66667	2.33333	2	3	2.66667	2	4	2	4	3	2.66667	3.66667	2.66667	4.66667	2.66667	4.33333	4	2.66667	5	3.66667	3.66667	4	4	5	3.33333	4.33333	3.66667	2	4	2.66667	3.33333	5	2	5	4	5	3.66667	2.41667
599	2022-23	sibling	woman	36	2.75556	adult	no	2.66667		4	2.66667	4.33333	3		3.66667	2.66667	3.33333	2		4	3.33333	4	3		4.66667	2.66667	5	4		4.33333	2.33333	4	4		4.33333	4	4.66667	1		2.66667	2	2.66667						2.80952
600	2022-23	none / unspecified	woman	47	11	adult	no			3		4.33333			2.66667		1.33333			3.33333		4.33333			3.66667		4.66667			4.66667		4			4.66667		5			3.33333		4			4.66667		5
601	2022-23	none / unspecified	woman	50	3.70556	adult	no					3.33333					3					1					4.33333					4.33333					4					3.33333					5
602	2022-23	mother	man	39	3	adult	no	2.33333		4.66667	3.66667	4.66667	2		3.66667	2.66667	1.33333	2		4.66667	4	1	2.33333		4	2.33333	4.33333	4		5	3.33333	3.33333	4		5	3.66667	5	2.33333		3	2.33333	1.66667	5		5	5	5	3
603	2022-23	other	woman	39	5.76944	adult	no	1.66667		4.33333	3	4.33333	1		4.33333	2.33333	3	1		4	2.66667	2	2		4.66667	4	5	1.33333		4.66667	2.66667	4	2.66667		4.66667	3.33333	4.33333	1		3.66667	1.33333	3	1		5	2.66667	5	1.45833
604	2022-23	none / unspecified	woman	50	11.8972	adult	yes		2.66667	3.66667				3	4.33333		2.66667		2.66667	5		1		3.33333	4.66667		5		4	4		3		4.33333	4.66667		4.33333		2.33333	3.33333		2		5	5		5		3.41667
605	2022-23	sibling	woman	37	3.88611	adult	no	2.33333		4	3.33333	4.33333	3.66667		4.33333	4	5	3.33333		5	5	5	4.33333		5	4.66667		4		5	4	5	4		5	4	4.66667	3		4.33333	4	5	4.33333		4	5	5	3.625
606	2022-23	sibling	woman	70	9.26667	adult	no	2		4	3.66667	5	2		2.66667	2.33333	3	2		2.66667	2.66667	3.66667	3		4.66667	3	5	3.33333		4	3.33333	5	4		5	3.33333	5	2.33333		2.33333	3	4	3.33333		4	4	5	2.75
607	2022-23	none / unspecified	woman	45	6.775	adult	no					4.33333			3.33333	2.66667				3	2.66667						4.33333			4	3.33333	4			4		5			2.33333	2.66667				5	4.66667	5
608	2022-23	other	woman	36	5	adult	no	1.33333			3.33333	4.66667	1.33333			3.66667	3.33333	2.33333			4.66667	4	2.33333			4	4.66667	1.33333			4.33333	4.66667	2.66667			4.66667	5	1			2.66667	3	2.33333			4.33333	5	1.83333
609	2022-23	mother	woman	26	4.26111	adult	no	3		3.66667	3	4	3.66667		3.66667	2.33333	3	3		3.33333	3	3.33333	3.66667		4	3.33333	4.33333	4		4.66667	4	4.33333	4.66667		4.66667	4	4.66667	3.33333		4	3.33333	4.66667	5		5	4.33333	5	3.79167
610	2022-23	none / unspecified	woman	44		adult	yes		3.33333	3		4		2.66667	3		2.33333		1.66667	2.66667		4		3	3		4		4	4		4							3	2.66667		3.66667		3.33333	3.33333		3.33333		3
611	2022-23	mother	woman	38	1	puppy	no	3		4	2.33333	4.66667	4.66667		3.33333	3	3	3.66667		4.66667	3.33333	4.66667	4.33333		4.66667	4	4.66667	5		4.33333	3.66667	4.66667	4.66667		5	4	5	3.33333		2.33333	3	3.66667	5		4.66667	4.66667	5	4.20833
612	2022-23	sibling	woman	43		adult	yes	2.66667	4	3.66667	3.33333	4	3	2	3.33333	3.66667	3	2	1.33333	3.66667	4.66667	2.66667						4	4	4	4	4	4	4	4	4	4	3	3.33333	3	3.33333	4.33333	5	4	2.66667	5	5	3.38095	3.2381
613	2022-23	none / unspecified	woman	54	6	adult	no			3.33333	3	4.33333			3.66667	3.66667	2.33333			4	4.33333	3			5	2.66667	5			4.66667	4.33333	4.33333			5	4	5			4	4				4.66667	5	5
614	2022-23	other	man	63	2.63889	adult	yes	2	3.33333	3.66667	1.66667	4	2	2.66667	2.66667	2.33333	2.33333	1.66667	3.33333	3.66667	2.66667	2.33333	2.33333	3	3	1.66667	3.66667	4	4	4	2.66667	3.66667	3.33333	4.66667	4	2.66667	4	2.66667	2.66667	2.66667	2.33333	3.33333	5	5	5	5	5	2.875	3.58333
615	2022-23	father	woman	24	2.72222	adult	no	3.66667		4.33333	3	3.66667	5		4.66667	3.66667	3.33333	5		5	4	3	4.33333		4.33333	3.66667	4	5		5	4	4	5		5	4	4.33333	4.33333		4	3.33333	3.66667	5		4.33333	5	5	4.66667
616	2022-23	none / unspecified	woman	45	2.175	adult	no			3.66667	2.33333	5			4.33333	3.66667	5			3.66667	3.33333	4.66667			3.66667	3.66667	5			5	4.33333	5			4.66667	4	5			3.66667	4.66667	5			5	5	5
617	2022-23	mother	woman	17	3.55	adult	no	2.66667			3.66667	5	4.33333			3.66667	3.66667	2.33333			4.66667	1.66667	4.66667			4.66667	5	4			3.33333	4.33333	4.66667			4	5	2.66667			2.66667	3.66667	3.66667			2.66667	4	3.625
618	2022-23	none / unspecified	woman	44	8.20556	adult	no			3.33333	3.33333	4.33333			4	2.66667	3.33333			4.66667	5	1			4.66667	3.33333	5			5	4	5			5	4.66667	5			2.66667	1.66667	2			4.33333	4.33333	4.66667
619	2022-23	father	woman	45	4.96389	adult	yes	1.66667	2.66667	2.66667	2.33333	3	2.33333	3	2.66667	2.66667	2	2	2.33333	3	2	1.66667	2	3	3	2	3	4	4.66667	4.66667	4	4	3.33333	4.66667	4.66667	2.66667	4	2.33333	2.66667	2.66667	3	2.66667	4	4.66667	4	4	5	2.70833	3.45833
620	2022-23	none / unspecified	man	70	14	adult	no			3.66667		5			2.66667		1.33333			3.33333		1.33333			5		5			4.66667		5			5		5			2.66667		3.66667			5		5
621	2022-23	sibling	woman	51	4.34167	adult	no	1.33333		2.66667	2.33333	5	2		3.33333	2.33333	3	1.66667		2.66667	2.66667	2	2		3	2.66667	5	2.66667		4	4	4.66667	2.66667		4	3.66667	5	2.33333		3.66667	3.66667	3.33333	4		3.66667	5	5	2.33333
622	2022-23	mother	woman	53	8.72222	adult	no	2.66667		3.66667	2.66667	3.66667	2		4.66667	3.33333	3	3		5	3	1	3		3.66667	2.33333	3.66667	4.66667		5	4	4	4.66667		5	4.66667	5	3		2.66667	2.66667	3	5		5	4.66667	5	3.5
623	2022-23	sibling	woman	47	2.89444	adult	no	3		4	3	4	2.66667		3.66667	2.33333	1.33333	2.66667		3	2.66667	1.33333	3		3.33333	3	4.33333	4		4	4	4	4		4	4	4	3		3	2.33333	1.66667	5		4	5	5	3.41667
624	2022-23	mother	woman	45	5.05833	adult	no	3		4	2.66667	3.66667	2.33333		3.66667	2	2.33333	2		4.66667	2.66667	1	4.33333		4.33333	2	4.66667	4.66667		5	2.33333	4	4		4.33333	2.66667	4.33333	2.66667		3	1.66667	2	5		4	2.66667	5	3.5
625	2022-23	sibling	woman	44	2.61944	adult	no	3		3.33333	3.33333	4.66667	3.33333		4	4	4.66667	2.66667		2.66667	2.66667	1	4.33333		4	4	4.33333	4		4	4	4.33333	5		5	5	5	3		3	2.33333	4.66667	5		5	5	5	3.79167
626	2022-23	father	woman	48	4.96389	adult	no	2.33333			3.33333	4.33333	3			3	1.66667	3.66667			4.33333	1	4			3.66667	4.33333	5			4	5	5			4.33333	5	4.66667			4	3.66667	5			4.33333	5	4.08333
627	2022-23	mother	woman	47	1.79722	adult	no	2		4.33333	3.33333	4.66667	3.66667		5	4	4	1.66667		3	3	3.33333	5		5	3.33333	5	4		5	4	5	4		5	4	5	3.33333		3.66667	2.33333	4.66667	5		5	4.33333	5	3.58333
628	2022-23	none / unspecified	woman	59	4	adult	yes					4		3					2					4.33333					3.33333					4.66667			4.66667		2.66667					5					3.57143
629	2022-23	sibling	woman	33	8	adult	no	1.66667		2.66667	2.66667	4	2		2.66667	2.66667	3.66667	1.33333		3	3	3.66667	1.66667		3.66667	3.33333	4.33333	3		4.33333	4	5	2.66667		4	3.66667	5	2.33333		3.66667	3.33333	4.66667	2		4	4	4.66667	2.08333
630	2022-23	none / unspecified	woman	57	13	adult	yes					4.66667		4								4.33333					4.66667		4.66667			5		4.33333			4.33333							5			5
631	2022-23	other	woman	29	6	adult	no	1.66667		3.33333	3.33333	4	2		3.66667	3.33333	2.33333	1.66667		2.66667	4	4	2.33333		3.66667	3.66667	4.33333	4.33333		3.33333	4	5	2.66667		4	4	5	2		1.66667	4	4.66667	2.33333		2	5	5	2.375
632	2022-23	mother	woman	50	1.88333	adult	yes	3	5	4.33333	3	4.66667	3.33333	3.33333	3.66667	3.33333	3.33333	3.33333	3	4.33333	3.33333	2.33333		4.33333	4.33333	3	4.33333	4.33333	5	5	4	4	4.33333	5	5	4	4	3.66667	5	4.66667	3.66667	4.66667	5	5	5	5	5	3.85714	4.45833
633	2022-23	none / unspecified	woman	62	7.75278	adult	yes		1.66667	2		3.66667		2.33333	2.66667		2.66667		2.33333	3.33333		1.33333		3	3		4.33333		3	3.33333		5		4.33333	4		5		2	2		3		4	4		5		2.83333
634	2022-23	mother	woman	35	1.71111	adult	no	2.33333			3	4	3.33333			3	2	2.66667			3	1.33333	2			2.33333	4.33333	4.33333			2.66667	3	3.66667			3	4	1.33333			1	2	5			2.33333	5	3.08333
635	2022-23	sibling	woman	31	9	adult	no	2			3.33333	4	3.66667			4.33333	3	2.66667				1.66667	2.66667			4	4.66667	4			4.66667	5	3.33333			4.33333	5	2.33333			4.33333	2.66667	2.33333			4.33333	4	2.875
636	2022-23	mother	woman	32	1.75833	adult	no	2.33333		3.33333	2.33333	2.33333	2.33333		2.66667	1.66667	1.66667	2.33333		4.33333	2	1.33333	2.66667		3.66667	1.66667	4.33333	4		4.66667	3	2.33333	4		4.33333	2	3	2.33333		2.66667	2.33333	1.66667						2.85714
637	2022-23	mother	woman	36	6.21667	adult	yes	3.33333	5	4.33333	3	3.66667	2.66667	2.66667	3	2.33333	2	4.33333	2	4.66667	3.66667	2	3.33333	5	3.33333	2.66667	4.66667	4	4.33333	4.33333	3.33333	4	4.66667	5	4.66667	3.33333	4.66667	2.66667	3.66667	2.66667	2.66667	2.66667	5	5	5	5	5	3.75	4.08333
638	2022-23	sibling	woman	27	0.683333	puppy	no	2		4.66667	2.33333	5	2.66667		4.33333	2.33333	3.33333	1.33333		4.33333	2	3.66667	2		5	3	5	2.66667		5	2.66667	5	2.66667		5	2.33333	4.33333	2		3	1.33333	3.66667	3.33333		5	1	5	2.33333
639	2022-23	mother	woman	29	3	adult	no	3.66667			3	4	4.66667			3.66667	2.66667	4				2	4.33333			4.33333	4.33333	4			4	4.66667	4			4	4	3.33333			3	3.66667	5			5	5	4.125
640	2022-23	sibling	woman	30	5	adult	no					4	4		3		3.66667			5							5	4		4		4.33333	4.33333		4.66667		4.66667	3.66667		3.33333		4	4.33333		3.66667		4.66667
641	2022-23	mother	woman	48	3.50556	adult	no	2.33333			2	4.33333	3.66667			2		3			3	1.66667	4.33333			2.66667	4.33333	5			2.66667		4.66667			2.66667	4.66667	2.33333			2.33333		5			2	5	3.79167
642	2022-23	mother	woman	59	4.84444	adult	yes	1.66667	2.66667	4	2	4	1.66667	3	3	1.33333	1.66667	2	2	4.33333	2	1.66667	3	3	3.33333	1	3	2.66667	4	4.66667	2	4	2.66667	4.66667	4.33333	2.33333	4	2.33333	3	3.33333	2	2.33333	5	5	5	2	5	2.625	3.41667
644	2022-23	sibling	woman	51	0.977778	puppy	no	3		3.33333	3.33333	4.33333	3.33333		3.66667	3.66667	4	2.66667		4	4	3.33333	2.33333		3.66667	3.66667	4.66667	3.66667		4	3	4.66667	3.33333		4.33333	4	5	2.66667		3.66667	3.33333	3.66667	4		4	4	5	3.125
645	2022-23	other	woman	49	12.2611	adult	yes	1.66667	3.66667	3	2.66667	3.33333	1	2.66667	3	3	2.66667	1	2	2.66667	3.33333	2	1.33333	5	4.33333	3.66667	4.66667	1	4	4	4	5	1	4.33333	4.33333	4	4.33333	1	3.33333	2	2.66667	2.66667	1	5	3.33333	3.66667	5	1.125	3.75
646	2022-23	none / unspecified	woman	63	4.52778	adult	yes		3			5		3.66667			3.66667		3.33333			2.33333		3.66667					4			4		5			5		3.33333			3.33333		5			4.66667		3.875
649	2022-23	other	man	43	2.05278	adult	no	2.33333		3	2.33333	4.66667	2		3.33333	2.66667	1.66667	2		2.66667	2.33333	1	1.66667		2.66667	2	4.33333	2.33333		3.33333	2.33333	4.33333	2.33333		3.66667	2.33333	4.66667	1.66667		2.66667	2	2.33333	2		3.66667	2.33333	5	2.04167
650	2022-23	mother	woman	32	10	adult	no	2		3.66667	2.66667	4.33333	3.33333		4.33333	2.66667	3	2.33333		4.66667	3.66667	4	2.33333		3.66667	3	5	4.66667		5	3.33333	4.66667	3.33333		4.33333	5	5	3.33333		4	3.33333	3.66667	5		2.66667	4	5	3.29167
653	2022-23	mother	woman	25	3	adult	no	2.33333		3	3.33333	3	4.66667		3.66667	3	3	4.66667		4.33333	4.66667	2.66667	3.33333		3	3	3.66667	4.66667		4	2.33333	3.33333	4.66667		4.33333	3.33333	3.66667	3.66667		2.66667	3	2	5		2.66667	4.66667	4.66667	4.125
654	2022-23	sibling	woman	42	15.5417	adult	yes	3.66667	5	4.33333	4	4.66667	3.33333	3.33333	3.66667	3.66667	4	2.33333	2.66667	3.66667	5	5	4	4.66667	4.66667	5	5	3.33333	4.33333	3.33333	4.66667	4.66667	4	5	4.33333	4.33333	5	2.33333	5	2.66667	3.33333	4	4.66667	5	4.33333	5	5	3.45833	4.375
655	2022-23	sibling	woman	23	4.91389	adult	no	3.33333		4	3.66667	4	2.33333		4.33333	3.66667	2.33333	3		4	1.66667	3.33333	4		3.33333	3	3.66667	4		4	3.33333	4	4.33333		4.33333	3.33333	4.33333	1.66667		2.33333	2.66667	3.66667	5		3	4	5	3.45833
656	2022-23	mother	woman	41	12	adult	no	3.66667		4.66667	4	4	3.33333		4	4	4	3		4.33333	4.33333	4.33333	4		5	4.66667	5	4		5	4	5	4.66667		4.66667	4.66667	5	3.66667		4.66667	4	4.33333	5		5	5	5	3.91667
657	2022-23	mother	woman	43	6	adult	no	3.66667			3	4.33333	3.66667			3	3	3.66667			4	3	4.66667			3.66667	4.66667	5			4	5	5			4	5	4			3	4.33333	5			3.66667	5	4.33333
658	2022-23	mother	man	53	1.75	adult	yes	2.33333	3.66667	4	2.33333	5	2	3	3.66667	2.33333	4.66667	2.33333	3.66667	5	3	4.33333	3.66667	4	3.66667	2.66667	5	4	4	5	4	5	4	4.66667	4.66667	3.33333	5	4.33333	3.66667	4.33333	3	4	4.66667	5	5	4.33333	5	3.41667	3.95833
660	2022-23	other	woman	41	4	adult	no	3.33333			2.66667	5	4			3	4.33333	4			3	4	3.33333			3	5	4			2.66667	5	4			3.33333	5	2.66667			3	4.33333	4			2.33333	5	3.66667
663	2022-23	sibling	woman	50	5.43056	adult	yes		2			3.66667	2.33333	1.33333				2.33333	1.66667				3.33333	3			4.33333	3.33333	2		2.33333	4.33333	3.33333	2.66667			5	1.33333	2		3	3	1.66667	1.66667		1.66667	5	2.52381	2.04167
664	2022-23	other	woman	33	3.03056	adult	no	3		4	3.33333	5	3.66667		4.33333	2	3.66667	2.66667		3.33333	2.66667	5	3		4.33333	2.66667	5	5		4	3.33333	5	4		5	4	5	3		2.66667	2.66667	3.66667	5		5	5	5	3.66667
665	2022-23	other	woman	45	3.43056	adult	yes	2	3.33333	2	3.33333	4	2.33333	2.33333	2.33333	2.66667	1.66667				3.66667	1	3	4	2.33333	2.66667	4	2	4.66667	2.66667	3.33333	4.66667	2.33333	5	2.33333	4	4.33333	2	2.66667	1.33333	2	3	2	5	2	2.66667	5	2.2381	3.85714
666	2022-23	mother	woman	22	2.17778	adult	no	2.33333			2.33333	5	2.66667			1.66667	4	2.33333			3	2.66667	2.66667			2	5	4			2.66667	4.66667	4			2.66667	5	1.66667			2.33333	2.66667	3.33333			2.66667	4.66667	2.875
667	2022-23	mother	woman	53	12	adult	yes	1.66667	3.33333	3.33333	3	3.66667	2	2.66667	4.33333	4	2.66667	2	2.66667	5	3.66667	2	2.66667	4.33333	5	4	5	2.66667	4	4	3.66667	4.66667	2.66667	4	5	4	4	2.33333	2	3.33333	3.33333	2.66667	2	2	4.33333	4.33333	5	2.25	3.125
669	2022-23	mother	woman	30	4.99167	adult	no	3.33333			2.33333	4	2.33333			2	1.66667	3.33333			2	2.33333	3.66667			1.33333	4.66667	4			2	5	4			2.66667	4	3.66667			1.66667	4	5			2.66667	4	3.66667
671	2022-23	other	woman	50	6.23611	adult	yes	2	3	2.66667	3	3.66667	2	3.66667	2.33333	3.33333	2.33333	1.33333	3.66667	2.33333	3.66667	2.33333	3.33333	4.33333	2.66667	3.66667	3.66667	2.66667	4	4	4	4.66667	3.66667	5	2.66667	4	4	2.66667	3	2.66667	3	3.66667	4	5	1	4	5	2.70833	3.95833
673	2022-23	sibling	man	59	2	adult	yes	2	2.66667	3	2.66667	4.66667	2	2.33333	1.66667	2.33333	2	2.33333	2.33333	2	3.33333	2	3.33333	4	4	3.33333	5	4	4	2.66667	2.66667	4.33333	4	5	3.33333	3	5	3.33333	3.33333	2.66667	2.66667	4.33333	5	5	2.33333	4	5	3.25	3.58333
676	2022-23	sibling	man	49	1.40278	adult	no	1.33333		2.66667	2.33333	4	2.33333		2.66667	2.66667	1.33333	1.33333		2.33333	3	1.66667	2		3	2.33333	3.66667	4		4	4	4	3.33333		4	4	4.33333	2.33333		3	2.33333	4.33333	3.33333		3.33333	4	5	2.5
677	2022-23	sibling	woman	29	9.08611	adult	no	3.33333		2.33333	2.66667	4	3		2.33333	1.66667	3	3		2.33333	2	1	2.33333		3.33333	1.66667	5	4		3.33333	2.66667	4.66667	4.33333		4.66667	2.66667	4.33333	3		2.66667	2	2.66667	4		2	1.66667	5	3.375
678	2022-23	mother	woman	48	5.05833	adult	no	2.66667		2.33333	2.66667	5	3.66667		2.33333	2	3.66667	2		2	2.33333	2.66667	3.33333		4	2.66667	5	4.33333		2	3.33333	5	4.66667		3	3.33333	5	4		2.33333	3.66667	4.66667	5		2	5	5	3.70833
679	2022-23	mother	woman	35	15	adult	no	2.33333			1.66667	5	3			2	4.66667	2			2	5	3.33333			1.66667	5	5			2.33333	5	4			2.66667	5	3.66667			2	4.33333	5			2	5	3.54167
680	2022-23	other	woman	31	0.686111	puppy	no	2		3.66667	2.33333	4.66667	2		4	1.33333	1	2		5	2	1	3		4	1.66667	4.66667	3.33333		5	2.66667	3.33333	4		5	3.33333	5	1.33333		2.33333	1.66667	1.33333	4		4	2	4.33333	2.70833
681	2022-23	mother	woman	34	5.69444	adult	yes	2.33333	3	4	2	4	3	2	4	2	2	4	2	5	3.66667	2.33333	3.66667	5	5	2	5	4	2.66667	5	3.33333	3.33333	4	4.33333	5	3.33333	4.33333	3	2.33333	3.66667	3.33333	2.33333	5	4.33333	5	4.33333	5	3.625	3.20833
682	2022-23	mother	woman	39	9	adult	no	2.66667		4.66667	2.66667	5	3.66667		4	2	3	3		5	2.33333	2.66667	3.66667		4.33333	3.66667	5	4		4	2.66667	5	4.33333		4.66667	2.66667	5	2.66667		3.66667	2.33333	4.33333	5		4	2	5	3.625
684	2022-23	other	woman	34	8.30278	adult	no	2.33333				5	3		4.66667			3.33333		5		4.66667	5		5		5	4		5		4.66667	4		5		5	3		4.33333					5			3.52381
685	2022-23	mother	woman	26	2	adult	no	1.66667		2.66667	1.66667	3.33333	2.66667		3	2.33333	3	2		3.66667	3.66667	2.66667	2.33333		4	2.33333	4.33333	3.33333		3.66667	2.66667	5	3		4	3.33333	5	1.66667		3	3	4.33333	4		2	2	5	2.58333
686	2022-23	mother	woman	37	11	adult	yes	2.33333	5	2.66667	2.33333	4.33333	2.33333	3.33333	3.33333	2.66667	1.66667	1.66667	2	2	2.66667	1	3.33333	5	3.33333	3.33333	5	4	4.33333	3.66667	4	4.66667	3	5	3	3	5	3	3.66667	2.33333	3.33333	3.33333	3.33333	5	2	3.33333	5	2.875	4.16667
687	2022-23	mother	woman	33	11	adult	no	3.66667			4.33333	4.66667	3.33333			3.33333	1	2.33333			3.66667	1.33333	2.66667			2.66667	4	4			4	5	4.33333			4.33333	5	2.66667			3.33333	2	5			5	5	3.5
689	2022-23	mother	woman	40	0.630556	puppy	yes	3.33333	5	4.33333	3.33333	5	3.66667	4	3.66667	3.33333	3.33333	3.33333	4.66667	4.66667	3.66667	3.33333	3.33333	5	4.66667	3.33333	5	4	5	4.33333	4	5	4	5	5	4	5	3	5	3.33333	3.33333	4.66667	5	5	4	5	5	3.70833	4.83333
691	2022-23	father	woman	48	14.2306	adult	yes	1.66667	3.33333	4	3	3.66667	2	3	3.66667	2.33333	3	1	2.66667	4	2.33333	2	3.33333	4	4	2.33333	4.33333	2	3.33333	4.66667	3	4.66667	4	4	5	3.33333	4	2	2.66667	2.66667	3	3.66667	5	5	5	5	5	2.625	3.5
692	2022-23	mother	woman	27	2	adult	no	3.33333		5	3.66667	5	4		4.66667	3.66667	5	2.66667		5	3.33333	5	3.33333		5	4	5	5		5	4	5	4.66667		5	4.33333	5	3.33333		4	3.33333	4	5		5	4.33333	5	3.91667
693	2022-23	sibling	woman	38	2.84444	adult	no	2.33333			3	3.66667	2			3	1	2			3	1.66667	1.66667			2	5	3.33333			4	4.66667	4			4.66667	5	1.66667			2.33333	3.33333	5			5	5	2.75
694	2022-23	sibling	woman	32	4	adult	no	1.66667		4	2.66667	4.66667	1		4.33333	3	3.66667			5	5	5	2		4.33333	4.33333	4.33333	1.66667		4.66667	4	5	1.66667		5	4.66667	5	2.33333		4	4.33333	5	1		4	4	5	1.61905
695	2022-23	mother	woman	37	5.57222	adult	yes	2.33333	4.33333	4	2.33333	4.66667	2.33333	3	3.66667	2.33333	3.33333	1.66667	2	5	2	2.66667	3.33333	5	5	2	5	2.66667	4	4.66667	2.33333	5	2.66667	5	5	2.66667	5	1.33333	3.33333	3.66667	2		3.33333	3.66667	3.66667	2.66667	5	2.45833	3.79167
696	2022-23	mother	woman	31	4	adult	no	2.33333			2	3.66667	2.66667			2	2	1.33333			1.33333	1.33333	3			2	3.66667	4			2.66667	5	4.33333			2.66667	4.66667	2.33333			2.33333	2.66667	5			2	5	3.125
697	2022-23	sibling	woman	32	3.93889	adult	no	2.66667		3	3.33333	4.33333	4.66667		4.66667	4.66667	4	2		2.33333	3.66667	4.33333	4.33333		3.33333	4.33333	4.66667	4		4	4.33333	4	4.66667		3.33333	4.66667	5	3.66667		2.66667	3.33333	3.33333	5		2	4	4.33333	3.875
699	2022-23	mother	woman	43	5.01389	adult	yes	2	4.33333	4	3.66667	3.66667	2	2	4.66667	4.33333	3.33333	1	2	4.66667	4.66667	2.66667	2	4	4	3.66667	3.66667	2.66667	4.66667	5	4	4	2.66667	5	5	4.66667	4.33333	2	2.66667	3.66667	3.66667	3.66667	2	4	4.33333	4	4.33333	2.04167	3.58333
700	2022-23	mother	woman	50	9	adult	yes		3.66667	3	3	3.66667						1	3.33333		3	3.66667	1.33333	4.33333		3	4.33333						2.33333	5	2		5
701	2022-23	mother	woman	35	1.61667	adult	no	2.33333		3.33333	2.66667	3.66667	2.33333		3.66667	3	1.66667	2.33333		4.33333	3.66667	1.33333	3		4	3.33333	3.66667	4		5	4	5	4		4.66667	4	4.66667	3.33333		3.33333	3.33333	3.33333	5		5	5	5	3.29167
702	2022-23	sibling	woman	47	3.23611	adult	yes	2.66667	4	3.33333	2.66667	3	2.66667	2.33333	3	2.66667	1.66667	2.33333	1.66667	3	3	1	3	4.33333	3.33333	2.66667	3	4	4	4	4	3.33333	4	5	4	4	4	2.66667	3.33333	2.66667	2.66667	2	5	5	4.33333	5	5	3.29167	3.70833
703	2022-23	other	woman	35	4	adult	yes	2	4.66667	3.33333	2.33333	2.33333	2	1.66667	3.66667		2	1.33333	1	3	3	1.66667	2	4.66667	4.33333	3	3	2.66667	4.66667	4	4	4	2.66667	5	4	4	4	1	3	2.66667	3	2.66667	2	4.33333	3.66667	4	3.33333	1.95833	3.625
704	2022-23	sibling	woman	24	15.9472	adult	no	3.66667			2.66667	3.66667	4			3.33333	1.66667	2			1.66667	3.33333	4.33333			3.33333	5	4.66667			4	4.66667	4.66667			4.33333	5	4			3.33333	3.66667	5			5	5	4.04167
705	2022-23	mother	man	33	6	adult	no	2.33333		3.33333	2.66667	3.66667	3		4	2.66667	1	2		3	2.66667	2.33333	2		3.33333	2	3.66667	5		5	4	3	4.66667		4.33333	3.33333	4.33333	3		3.33333	3.66667	2.33333	5		4	5	2.66667	3.375
706	2022-23	mother	man	46	13.5694	adult	yes	4.33333	5		5	5	4.33333	4.33333		3.66667	4.33333	4	3		3.33333	5	5	5		5	5	5	5		4.33333	5	4.66667	5		4.66667	5	3.66667	4.66667		4	4.66667	5	5		5	5	4.5	4.625
708	2022-23	mother	man	44	13	adult	yes	1.66667	3.33333	2.33333	1.66667	2.66667	2	1.33333	3	2	1.33333	2.33333	1.33333	3	2.33333	2.33333	2.33333	3.66667	3	2	3.66667	2.66667	3	3.33333	3.33333	4	3.33333	4.66667	4	3	4.66667	2.33333	2.66667	2	2.33333	2.33333	4.66667	5	4.33333	4	5	2.66667	3.125
709	2022-23	mother	man	48	15.8444	adult	yes	2	3.33333	3.33333	2.66667	3.33333	2.33333	2.33333	3.33333	3	2.33333	2	2.33333	3	3	2.66667	2	3.66667	3	3	3.66667	2.33333	4	4	4	4.66667	2.33333	4.33333	4.33333	4	4	2.33333	2.66667	2.66667	2.66667	2.66667	4	4	4	4	4	2.41667	3.33333
710	2022-23	mother	woman	25	1.20278	adult	no	2		3.33333	2.66667	4	3.66667		3.66667		3.33333	3		3.66667	3.33333	4.66667	3.66667		4.33333	3	4.33333	4.33333		5	4	4.33333	4		5	4	5	3.33333		3.33333	3.33333	3.33333	4.66667		4.33333	4.66667	4.66667	3.58333
712	2022-23	mother	woman	54	1.68889	adult	yes	2	3	3.33333	2	4	3	3.33333	3	3	2.33333	2.66667	2.66667	3.33333	4	1.33333	4.33333	4.33333	4.33333	3.66667	4.66667	5	4.66667	4	4	4.66667	4.66667	5	5	4	4.66667	4.66667	4.33333	3.66667	3.66667	4.66667	5	5	2	4	5	3.91667	4.04167
713	2022-23	sibling	man	53	7.11389	adult	yes	2	4	3.33333	2.66667	2.66667	1.66667	2.66667	3.33333	2	1.66667	1.66667	2.33333	3.66667	1.66667	1.66667	1.66667	4.33333	4	1.66667	2.66667	3.33333	4	4	2.66667	5	3	5	4.66667	3	3.66667	1.66667	3	3.33333	2.33333	3.33333	4	5	4	5	5	2.375	3.79167
715	2022-23	mother	man	32	6	adult	no	2.66667		4.66667	3.33333	4.33333	4		4.66667	4.66667	2	2.66667		4.66667	3.33333	4	3.66667		4.33333	2	5	5		4.33333	3	4	4.66667		5	3.33333	4.66667	5		5	3.66667	3.66667	5		5	5	5	4.08333
716	2022-23	sibling	woman	47	4	adult	yes	2.66667	3	3.66667	2.66667	4.33333	2.66667	2.33333	4.33333	2.66667	2.66667	3	2.33333	4.33333	4	2.66667	2	4.33333	4	3	5	4	3.33333	4	3.33333	5	4	4.33333	4	4	4	2.33333	2.33333	4	3	4.33333	5	5	2.66667	3.66667	5	3.20833	3.375
717	2022-23	sibling	woman	17	4	adult	no	5			4.33333	5	4			3.66667	3.66667	3.33333			3	4	4.66667			4.33333	4.66667	4			4	4.66667	5			4.33333	5	3.66667			3.33333	3.33333	5			5	5	4.33333
718	2022-23	none / unspecified	man	60	7.98611	adult	yes		2.66667	3		3		3.33333	3.66667		2.33333		2.33333	3		1.33333		3	3.66667				4	3.66667		3.66667		4.66667	4.33333		4.33333		3.66667	3.66667		2.66667		4.66667	4.33333		4.66667		3.54167
720	2022-23	mother	woman	41	2	adult	yes	2	4.33333	3.66667	2.66667	4	3.33333	2.66667	2.66667	2.66667	1.66667	2	2	3.33333	3.33333	1.66667	4	5	4.66667	3.33333	4	4	4.66667	4.66667	4	5	4	5	5	4	4	2.66667	3	3.33333	3	3.66667	4.33333	4.33333	4.33333	3.33333	4.33333	3.29167	3.875
723	2022-23	sibling	woman	42	1.01111	adult	yes	3	4.33333	4.33333	3	4	2	3	4	1.33333	2.33333	2	1.33333	3.33333	4.66667	1.66667	2.33333	4.66667	4.66667	2.66667	4.66667	3.33333	4.66667	4.33333	4	3.33333	4	5	5	4.33333	4.33333	2.33333	5	4	3	3.66667	5	5	5	5		3	4.125
724	2022-23	father	woman	35	10	adult	no	2			3	3	2			3	1	2.66667			4.33333	2	4			3.66667	3	4.66667			4	3	5			4	4	2			2	1.66667	4.66667			4.66667	4.33333	3.375
725	2022-23	father	woman	54	2	adult	yes	1.66667	2.66667	3.66667	2.66667	4	2	2.33333	4	3	1.66667	2	3	3.66667	4.33333	2	4.33333	4.33333	4.33333	4.33333	4.33333	4	3.33333	4	4	3.66667	4	4.66667	4	4	4	2.66667	2	3.66667	4	3.66667	4.66667	4	4	5	5	3.16667	3.29167
726	2022-23	mother	woman	39	1.28611	adult	yes	2	3.66667			3.66667		3.66667			3	3.33333	2.33333			2.33333	3	4.66667			4.66667	4.33333	4.33333			4	4	5			4.66667		3.66667			3.66667							3.90476
727	2022-23	other	woman	54	4	adult	yes	2.33333	4	4.33333	3.66667	4.33333	3	3.66667	4.33333	4	3.33333	2	2.66667	3.33333	4	3	3.33333	4.33333	4.66667	4	4.33333	3.66667	4	5	4	4.33333	4	5	4.66667	4.33333	4.33333	3	2.66667	3.66667	3.66667	3.66667	4	4.66667	5	5	5	3.16667	3.875
728	2022-23	none / unspecified	woman	43	7	adult	no			3		3.66667			3		2.33333			3.66667		2.33333			3		4			4		5			4.66667		4.66667			3.33333		3.33333			4.33333		5
729	2022-23	mother	man	53	3.79167	adult	yes	3	4.66667	4.33333	3	3.33333	2	2.33333	2	2	1.33333	2	3	4	3	1	2.33333	5	4.66667	2.66667	3	4	4.33333	3.33333	4	3.66667	4	5	4.33333	4	3.66667	3.66667	5	3.66667	3.33333	3	5	5	4.66667	5	4.66667	3.25	4.29167
730	2022-23	mother	man	44	13.0722	adult	no	2.33333		2.66667	3.66667	2.66667	3		2	3	2	2		2.66667	3.33333	2	2		2.66667	2	3	3.33333		3.33333	4	3.33333	3.33333		3	3.33333	4	3		2.33333	3.33333	2	5		2.33333	3.66667	5	3
731	2022-23	other	woman	39	0.972222	puppy	yes	1	4.33333	4.33333	4	4.33333	1	2	3.66667	3.66667	1.66667	1	1.66667	3	3.66667	1	3	3.66667	3.66667	3.66667	3.66667	2.33333	4.66667	5	4	4	2.66667	5	5	4.66667	4	1.33333	3.66667	3.33333	4.33333	2	3.66667	5	5	5	5	2	3.75
732	2022-23	other	woman	41	12.0222	adult	no	3			3	4.66667	3.66667			4.33333	3	4.66667			4.66667	2.66667	4			4	4.66667	4			4	3.66667	4.66667			4.66667	5	3.33333			3.66667	2.33333	5			5	5	4.04167
733	2022-23	other	woman	49	5.05833	adult	yes	2	4	4	3.66667	4.33333	2.66667	2.66667	4	3.33333	3.66667	2	3	4.66667	4	2.66667	2.66667	5	5	4.66667	5	2.66667	4	4	4	4.33333	2.66667	5	5	4	4.33333	2.66667	3	3.33333	3.33333	3.33333	4.66667	5	5	5	5	2.75	3.95833
734	2022-23	other	woman	18	5.15	adult	no	4		4	4	4	3.66667		3.66667	3.66667	3.66667	3.33333		3.33333	3.33333	3.33333	4.66667		4.66667	4.66667	4.66667	4.66667		4.66667	4.66667	4.66667	4.33333		4.33333			3.66667		4	3.66667	3.66667	3.66667		3.66667	3.66667	3.66667	4
735	2022-23	other	man	63	4.81944	adult	yes	1	4.66667	5	4	5	1	4	5	4	3.33333	1	3.33333	4.66667	3.33333	2.33333	1	5	5	4.33333	5	1	5	5	4	4.33333	1	5	5	3.66667	5	1	3.66667	4	3.33333	3.66667	1	5	5	5	5	1	4.45833
736	2022-23	none / unspecified	woman	49	12.1833	adult	yes			4		4.66667			3.66667		3			4					4.33333					4.66667		4.66667			4.66667		5			3.33333					3		5
737	2022-23	other	woman	56	0.558333	puppy	yes		2	3	2.33333	3.33333	1	2.66667	2.33333	2.33333	2.66667	1	2	2.66667	3	1.66667	1.33333	2.33333	3	2	4	1.66667	4	4	3.66667	4	2.33333	4.66667	4.33333	3.66667	4	1.33333	2.66667	2.66667	2.66667	2.66667	1	5	4.33333	4.33333	5	1.38095	3.16667
738	2022-23	mother	woman	35	1.47778	adult	no	3		4.33333	3	4.66667	4.33333		4	2.33333	2.66667	4.33333		5	4.66667	2.66667	4.66667		4.66667	3.66667	5	5		5	3.33333	4.66667	5		5	4	5	4.66667		3	2.66667	4	5		4.66667	4.33333	5	4.5
739	2022-23	none / unspecified	woman	52	8.47778	adult	yes		3			4.33333		3.33333			2		4			3		5			5		4			5		4.66667			4		4			4.33333		5			5		4.125
740	2022-23	mother	woman	53	6.47778	adult	yes	2.33333	4.33333	2.33333	2.66667	4	3.66667	3.33333	3	2.33333	2.66667	2.66667	3.33333	3	3.33333	3.66667	3	3.66667		2.33333	4	5	4	3.33333	3.33333	4	4.33333	4.66667	4	4		3.66667	2.66667	1.33333	2.33333	3	5	5	2.33333	3.66667	5	3.70833	3.875
741	2022-23	none / unspecified	woman	52	12.3389	adult	yes		3.33333	3.66667	2.66667	3.66667		3.33333	3.33333	2	3.33333		3.33333	3.66667	2.66667	3.66667		4	4	2.66667	4.33333		4	4	3	4.66667		5	4.33333	3.33333	4.33333		3.66667	4	2.66667	4.66667		5	5	5	5		3.95833
742	2022-23	other	woman	43	17.5194	adult	no	2.66667			2.66667	4	3.66667			4.33333	4.33333	2			3		3.33333				5	4			4	5	4			4	5	3.66667			3	4.33333	5			5	5	3.54167
743	2022-23	other	woman	34	8.51667	adult	no	2		3.66667	3	4	2.66667		4	2.66667	2.33333	2.33333		5	3.66667	1.33333	2		3.66667	2.33333	4	4		4.33333	4	4	4		4.66667	4.33333	4.66667	2		2.33333	2.66667	2.33333	5		4.66667	5	4.66667	3
744	2022-23	sibling	woman	24	1.45833	adult	no	2.66667		4.66667	3	4.33333	1.66667		4	2.33333	2.33333	1.66667		4.33333	3	1.66667	1.66667		4	3	4.66667	3.33333		5	4	4.66667	4		5	4	4.66667	2.33333		4	3.33333	4	3.33333		5	4	5	2.58333
745	2022-23	other	woman	55	9.48056	adult	no	1.66667		4.33333	3	5	2		4.66667	3.66667	2	1		4.66667	4.33333	1.66667	2.33333		5	4	3.66667	2.66667		4.66667	4.33333	4	3.33333		5	4	5	2.66667		4	3.33333	3	3.33333		4.66667	5	5	2.375
746	2022-23	none / unspecified	man	71	15.4806	adult	no			3.66667	2	4.33333			4.33333	2.33333	4.33333			3.66667	2	3			5	2.33333	5			5	2.66667	4.66667			4.66667	2.66667	4.66667			3	2.33333	4.33333			5	5	5
747	2022-23	father	woman	37	12.3139	adult	no	2.33333		3.33333	3	4.66667	3.66667		4	3	3.66667	3		4	4	3	3		4	3.66667	4.66667	4		4.66667	4	4.33333	4		4.66667	4	5	3.33333		3.66667	3.33333	2.66667	4.66667		4.33333	5	5	3.5
748	2022-23	mother	woman	49	4.51944	adult	yes	2.33333	3.33333	3	2.33333	3.33333	3	3	3.66667	2.66667	1	4	3.66667	3.66667	4.66667	1	3	4	3.66667	2.33333	4	4.66667	4		4	4	4.66667	5	4.66667	4	4.33333	3.33333	2.66667	2.66667	3	2.33333	5	5	5	5	5	3.75	3.83333
749	2022-23	other	woman	48	3.73611	adult	yes	2.66667	3.66667	3.66667	1.66667	3.66667	3.33333	3.66667	3.66667	2	1.66667	3.33333	4	3.66667	2	2.33333	3.33333	4.33333	4.33333	1.66667	4	4	5	5	2.66667	4.66667	4	5	5	2.66667	4	3	4.33333	4	2.33333	4.33333	4	5	5	3.33333	5	3.45833	4.375
750	2022-23	mother	woman	30	5.78611	adult	yes	2.33333	5	5	3.33333	4	2.33333	2	4.33333	3.66667	2	2	2	5	4	1.66667	2.33333	5	5	4	4.33333	4	5	5	3.66667	5	4	5	5	4	4	1.66667	2.33333	4.66667	3.66667	3.33333	5	5	5	5	5	2.95833	3.91667
751	2022-23	mother	woman	53		adult	yes	2	4	3.66667	2.66667	4	1.33333	2.66667	2	1.66667	2	2	2	3	2	2.66667	3	4.33333	5	2.66667	4.33333	4	4.66667	4	3.66667	4.66667	4	4.66667	4.66667	3.33333	4.66667	2.66667	3.33333	2.33333	2.66667	4.33333	5	5	5	4.33333	5	3	3.83333
752	2022-23	father	woman	44	7.48889	adult	yes	2	3	3	2.33333	3	1.66667	2	3	1.66667	1.66667	2	3	3	2	1	3	4.33333	4.33333	2.66667	4	3	4	4	2.66667	4	4	5	5	4	4.66667	3	2.66667	2.66667	2.33333	1.66667	5	5	5	5	5	2.95833	3.625
753	2022-23	sibling	woman	50	3.84444	adult	yes	2	4	3.66667	2.33333	3.66667	3.33333	2.66667	3.66667	3.66667	1.66667	3	2	4	3.66667	1	2	5	4.33333	3	4	4	4	4.66667	4	3	4	5	4.66667	3.33333	4	3.66667	4.33333	4	3.33333	1.66667	4	4	4	4	4	3.25	3.875
754	2022-23	sibling	woman	48	4.49444	adult	yes	2.33333	2.33333	2.33333	2.33333	3.33333	2	2	2.33333	2.33333	1.66667	2	2.66667	3.33333	4.66667	2.66667	2	4.33333	3.33333	2	4.33333	3.33333	3.33333	4	4	4.66667	4	5	4	3.33333	4.66667	1.33333	1.66667	2.33333	1.33333	2.33333	5	5	4	5	5	2.75	3.29167
755	2022-23	sibling	woman	51	4.55278	adult	yes	2.66667	3.33333	4	3.66667	5	3	2.33333	3.66667	4	1	2	2.33333	3	3.33333	2.66667	4	5	5	4.66667	5	4	4	4	4	5	4	4.33333	4.33333	4.33333	4.66667	4	4	4	4	3.66667	5	5	5	5	5	3.58333	3.79167
756	2022-23	mother	woman	35	0.972222	puppy	yes	2.66667	3.33333	4	3.66667	4	2.66667	2.33333	4.33333	4	4	3	1.66667	4.33333	4.33333	2	4	4.66667	4.66667	4.66667	4.66667	3.33333	2.66667	4.66667	4	4.66667	4.33333	5	5	5	5	2	1.66667	3.66667	3	3.33333	5	5	5	5	5	3.375	3.29167
757	2022-23	none / unspecified	woman	29	1.38056	adult	no			4.33333	4	5			4.66667	4.33333	5			4.33333	5	4.33333			5	4.66667	5			5	4.33333	5			5	4.66667	5			4.66667	4.66667	4.66667			4.66667	4.66667	5
758	2022-23	sibling	woman	28	3.49167	adult	no	3			2.66667	4.33333	2			1	1.66667	2			2	1	3.33333			2	5	2.66667			2	3.66667	3.33333			2.33333	5	2.66667			2							2.71429
759	2022-23	mother	woman	27	6.65833	adult	no	2.66667		4	3.33333	4.33333	3.66667		4	2.66667	2.33333	1.33333		3.33333	2	1.33333	3.66667		4.33333	2.66667	5	5		4	3.33333	4.66667	4.66667		5	3.66667	5	2.66667		1.33333	3	2.66667	5		5	4.33333	5	3.58333
760	2022-23	mother	woman	49	1.69167	adult	yes	1.66667	2.66667	2.66667		3	2	2.33333	3.66667		1.66667	1.33333	1.33333	2		1	2.66667	3.33333			2.33333	3.33333	4	4.66667		4	3.66667	4.66667	4.66667		4.33333	2.33333	2.66667	3		2.33333	3.33333	5	5		3.66667	2.54167	3.25
761	2022-23	other	woman	53	2.30833	adult	yes	1.33333	2.66667	4	2.66667	4	2	3	4	2.33333	2	1	3.33333	5	3	1	2	4.66667	5	3	5	2.33333	4	5	2.66667	4	2.33333	4.33333	5	2.66667	5	2.33333	2.66667	3.66667	3	3.33333	2.66667	4.66667	5	3.33333	5	2	3.66667
[truncated: 45 more columns]

## Sheet: questionnaire
	SUPPORT
	Companionship. How often do you…
1	Companionship1	…and he/she go places and do things together?
14	Companionship2	…play around and have fun with him/her?
27	Companionship3	…spend fun time with him/her?
	Instrumental aid. How much does he/she…
3	Instrumental aid1	…teach you how to do things that you don’t know?
16	Instrumental aid2	…help you figure out or fix things?
29	Instrumental aid3	…help you when you need to get something done?
	Intimacy. How often do you…
6	Intimacy1	…tell him/her everything that you are going through?
19	Intimacy2	…share secrets and private feelings with him/her?
32	Intimacy3	…tell him/her things that you don’t want others to know?
	Nurturance. How much do you…
7	Nurturance1	…help him/her with things she/he can’t do by her/himself?
20	Nurturance2	…protect and look out for him/her?
33	Nurturance3	…take care of him/her?
	Affection (for participant). How much does he/she…
8	Affection (for participant)1	…like or love you?
21	Affection (for participant)2	…really care about you?
34	Affection (for participant)3	…have a strong feeling of affection (loving or liking) toward you?
	Your affection (towards others). How much do you…
13	Your affection (for others)1	…like or love him/her?
26	Your affection (for others)2	…really care about him/her?
39	Your affection (for others)3	…have a strong feeling of affection (loving or liking) toward him/her?
	Reassurance of worth. How much does he/she…
10	Reassurance of worth1	…treat you like you’re admired and respected?
23	Reassurance of worth2	…treat you like you’re good at many things?
36	Reassurance of worth3	…like or approve of the things you do?
	Reliable alliance. How sure are you…
12	Reliable alliance1	…that this relationship will last no matter what?
25	Reliable alliance2	…that your relationship will last in spite of fights?
38	Reliable alliance3	…that your relationship will continue in the years to come?
	NEGATIVE INTERACTION
	Conflict. How often do you and he/she…
2	Conflict1	…get mad at or get in fights with each other?
15	Conflict2	…disagree and quarrel with each other?
28	Conflict3	…argue with each other?
	Antagonism (for participant)
5	Antagonism (for participant)1	How much does he/she get on your nerves?
18	Antagonism (for participant)2	How much do you get annoyed with his/her behaviour?
31	Antagonism (for participant)3	How much does he/she hassle or nag you?
	Your antagonism (towards others)
9	Your antagonism (for others)1	How much do you get on his/her nerves?
22	Your antagonism (for others)2	How much does he/she get annoyed with your behaviour?
35	Your antagonism (for others)3	How much do you hassle or nag him/her?
	OTHER
	Satisfaction
4	Satisfaction1	How satisfied are you with your relationship with him/her?
17	Satisfaction2	How happy are you with the way things are between you and him/her?
30	Satisfaction3	How good is your relationship with him/her?
	Relative power
11	Relative power1	Who tells the other what to do more often. you or he/she?
24	Relative power2	Between you and him/her. who tends to be the BOSS in this relationship?
37	Relative power3	In your relationship with him/her. who tends to take charge and decide what should be done?
